# Supplementary material for: Revealing the full-length transcriptome of caucasian clover rhizome development
Source: BMC Plant Biol. 2020 Sep 16;20:429. doi: 10.1186/s12870-020-02637-4 (PMC7493993; doi:10.1186/s12870-020-02637-4)
Supplement: Supplementary file 2 — Additional file 2: Table S1. The prediction of SSRs. [file 12870_2020_2637_MOESM2_ESM.xlsx]

## Sheet: Sheet1
The prediction of SSRs
Searching item	Numbers
Total number of sequences examined	79424
Total size of examined sequences(bp)	167351883
Total number of identified SSRs	58276
Number of SSR containing sequences	36110
Number of sequences containing more than 1 SSR	13856
Number of SSRs present in compound formation	10041
Mono nucleotide	33533
Di nucleotide	8610
Tri nucleotide	14026
Tetra nucleotide	1280
Penta nucleotide	330
Hexa nucleotide	497
