# Supplementary material for: Revealing the full-length transcriptome of caucasian clover rhizome development
Source: BMC Plant Biol. 2020 Sep 16;20:429. doi: 10.1186/s12870-020-02637-4 (PMC7493993; doi:10.1186/s12870-020-02637-4)
Supplement: Supplementary file 5 — Additional file 5: Table S2. Statistics of comparison results between the Illumina sequencing data and the non-redundant transcripts [file 12870_2020_2637_MOESM5_ESM.xlsx]

## Sheet: ZG1.mappedStat
Statistics of comparison results between the Illumina sequencing data and the non-redundant transcripts
Sample		Total Reads	Uniquely mapped reads	multiple loci mapped reads	too many loci mapped reads
T1	1	20721041	0.226	0.4461	0.0994
	2	23711925	0.2228	0.4429	0.0973
	3	22282777	0.2255	0.4508	0.1011
T2	1	21435761	0.2162	0.4487	0.0997
	2	20455382	0.2214	0.4502	0.0973
	3	21227983	0.218	0.45	0.0985
T3	1	21923338	0.2296	0.4515	0.1048
	2	21372140	0.2237	0.4492	0.1085
	3	21074787	0.2324	0.4566	0.1055
T4	1	25319041	0.2308	0.4608	0.0916
	2	27030685	0.2357	0.4609	0.0891
	3	26583187	0.2289	0.4582	0.0915
	1	22102947	0.2642	0.4288	0.0912
T5	2	20485021	0.2746	0.4286	0.0597
	3	20452526	0.2714	0.4346	0.0628
