# Supplementary material for: Revealing the full-length transcriptome of caucasian clover rhizome development
Source: BMC Plant Biol. 2020 Sep 16;20:429. doi: 10.1186/s12870-020-02637-4 (PMC7493993; doi:10.1186/s12870-020-02637-4)
Supplement: Supplementary file 6 — Additional file 6: Table S3. The prediction of caucasian clover rhizome transcription factor (TF) family. [file 12870_2020_2637_MOESM6_ESM.xlsx]

## Sheet: Sheet1
The prediction of caucasian clover rhizome transcription factor (TF) family
#ID	Family	Type
F01_cb10012_c10/f2p0/1992-0F	HB-KNOX	TF
F01_cb10012_c2/f1p0/2018-2F	HB-KNOX	TF
F01_cb10012_c4/f1p0/1359-2F	HB-other	TF
F01_cb10012_c5/f1p0/1345-1F	HB-KNOX	TF
F01_cb10025_c10/f1p1/1930-1F	TCP	TF
F01_cb10025_c16/f1p0/1764-0F	TCP	TF
F01_cb10025_c22/f1p0/1990-2F	TCP	TF
F01_cb10025_c31/f1p0/1746-0F	TCP	TF
F01_cb10025_c47/f7p0/1843-0F	TCP	TF
F01_cb10028_c0/f1p0/1705-2F	HSF	TF
F01_cb10028_c2/f1p0/1766-0F	HSF	TF
F01_cb10038_c0/f1p0/1582-2F	bHLH	TF
F01_cb10038_c1/f1p0/2406-2F	bHLH	TF
F01_cb10038_c2/f1p0/1425-0F	bHLH	TF
F01_cb10050_c0/f1p0/1325-0F	bZIP	TF
F01_cb10050_c1/f1p0/2340-0F	bZIP	TF
F01_cb10050_c2/f1p0/3211-2F	bZIP	TF
F01_cb1008_c0/f1p0/3880-0F	FAR1	TF
F01_cb1008_c1/f1p0/2173-1F	FAR1	TF
F01_cb1008_c3/f1p0/2973-0F	FAR1	TF
F01_cb10097_c0/f1p0/1919-1F	HB-HD-ZIP	TF
F01_cb10097_c3/f1p0/1468-0F	HB-HD-ZIP	TF
F01_cb10097_c4/f1p0/1172-1F	HB-HD-ZIP	TF
F01_cb10099_c0/f1p0/1797-1F	C2H2	TF
F01_cb10099_c1/f1p0/3578-0F	C2H2	TF
F01_cb10099_c1/f1p0/3578-1F	C2H2	TF
F01_cb10099_c1/f1p0/3578-2R	C2H2	TF
F01_cb10111_c0/f1p0/1664-1F	C3H	TF
F01_cb10111_c1/f1p0/2531-2F	C3H	TF
F01_cb10120_c11/f66p2/820-1F	C2H2	TF
F01_cb10120_c3/f2p1/898-2F	C2H2	TF
F01_cb10120_c5/f1p1/939-0F	C2H2	TF
F01_cb10120_c6/f1p0/1195-2F	C2H2	TF
F01_cb10120_c8/f1p0/803-2F	C2H2	TF
F01_cb10155_c0/f1p0/1333-1R	WRKY	TF
F01_cb10156_c0/f1p0/1991-0F	MYB-related	TF
F01_cb10156_c0/f1p0/1991-1F	MYB-related	TF
F01_cb10156_c1/f1p0/2117-2F	MYB	TF
F01_cb10195_c0/f1p0/1611-0F	NAC	TF
F01_cb10198_c0/f1p0/1632-0F	NAC	TF
F01_cb10206_c0/f1p0/1401-1F	GARP-G2-like	TF
F01_cb10206_c1/f1p0/2020-2F	GARP-G2-like	TF
F01_cb10214_c1/f1p0/2081-0R	TCP	TF
F01_cb10214_c2/f1p0/1675-0R	TCP	TF
F01_cb10234_c0/f1p0/1789-0F	MYB	TF
F01_cb10234_c2/f1p0/1630-0F	MYB	TF
F01_cb10239_c18/f4p0/2311-1F	GRAS	TF
F01_cb10239_c18/f4p0/2311-2F	GRAS	TF
F01_cb10239_c22/f3p0/2372-0F	GRAS	TF
F01_cb10239_c22/f3p0/2372-2F	GRAS	TF
F01_cb10239_c25/f2p1/2643-1F	GRAS	TF
F01_cb10239_c28/f1p0/3117-2R	GRAS	TF
F01_cb10239_c30/f1p0/3355-0F	GRAS	TF
F01_cb10239_c30/f1p0/3355-1F	GRAS	TF
F01_cb10239_c33/f1p0/2486-1F	GRAS	TF
F01_cb10239_c35/f1p0/2208-0F	GRAS	TF
F01_cb10239_c35/f1p0/2208-1F	GRAS	TF
F01_cb10239_c35/f1p0/2208-2F	GRAS	TF
F01_cb10239_c40/f1p0/2519-2F	GRAS	TF
F01_cb10239_c41/f1p0/2393-2F	GRAS	TF
F01_cb10239_c45/f1p1/2386-0F	GRAS	TF
F01_cb10239_c46/f1p1/2323-2F	GRAS	TF
F01_cb10239_c49/f1p1/2228-0F	GRAS	TF
F01_cb10239_c55/f1p0/2258-0F	GRAS	TF
F01_cb10239_c68/f1p0/2580-2F	GRAS	TF
F01_cb10239_c71/f1p0/2373-1F	GRAS	TF
F01_cb10239_c74/f1p0/2395-0F	GRAS	TF
F01_cb10241_c0/f1p0/1558-1F	bZIP	TF
F01_cb10241_c2/f1p0/1374-1F	bZIP	TF
F01_cb10243_c0/f1p0/1822-2F	SBP	TF
F01_cb10243_c1/f1p0/1998-1F	SBP	TF
F01_cb10243_c1/f1p0/1998-2F	SBP	TF
F01_cb10257_c1/f1p0/3295-2F	CAMTA	TF
F01_cb10322_c24/f1p0/1722-2F	AP2/ERF-ERF	TF
F01_cb10322_c25/f1p0/1526-2F	AP2/ERF-ERF	TF
F01_cb10322_c27/f1p1/1549-2F	AP2/ERF-ERF	TF
F01_cb10322_c36/f1p0/1166-0F	AP2/ERF-ERF	TF
F01_cb10322_c44/f1p0/1142-1F	AP2/ERF-ERF	TF
F01_cb10322_c5/f1p0/1015-1F	AP2/ERF-ERF	TF
F01_cb10322_c50/f1p0/950-1F	AP2/ERF-ERF	TF
F01_cb10322_c51/f1p0/1977-0F	AP2/ERF-ERF	TF
F01_cb10322_c56/f1p0/1013-1F	AP2/ERF-ERF	TF
F01_cb10322_c57/f1p0/1245-1F	AP2/ERF-ERF	TF
F01_cb10322_c59/f2p0/1024-1F	AP2/ERF-ERF	TF
F01_cb10322_c61/f1p0/1129-1F	AP2/ERF-ERF	TF
F01_cb10322_c69/f1p0/987-0F	AP2/ERF-ERF	TF
F01_cb10322_c88/f6p0/1147-1F	AP2/ERF-ERF	TF
F01_cb10376_c104/f1p0/1652-0F	AP2/ERF-ERF	TF
F01_cb10376_c109/f1p0/1630-2F	AP2/ERF-ERF	TF
F01_cb10376_c115/f1p0/1778-2F	AP2/ERF-ERF	TF
F01_cb10376_c141/f1p0/1737-1F	AP2/ERF-ERF	TF
F01_cb10376_c149/f1p0/1746-0F	AP2/ERF-ERF	TF
F01_cb10376_c163/f1p0/1566-1F	AP2/ERF-ERF	TF
F01_cb10376_c169/f1p0/1436-2F	AP2/ERF-ERF	TF
F01_cb10376_c171/f1p0/1943-2F	AP2/ERF-ERF	TF
F01_cb10376_c200/f1p0/1857-0F	AP2/ERF-ERF	TF
F01_cb10376_c201/f1p0/1895-0F	AP2/ERF-ERF	TF
F01_cb10376_c202/f1p0/1756-2F	AP2/ERF-ERF	TF
F01_cb10376_c205/f1p0/1721-2F	AP2/ERF-ERF	TF
F01_cb10376_c216/f1p0/1941-1F	AP2/ERF-ERF	TF
F01_cb10376_c217/f1p0/1555-0F	AP2/ERF-ERF	TF
F01_cb10376_c218/f1p0/1513-1F	AP2/ERF-ERF	TF
F01_cb10376_c61/f2p0/1687-1F	AP2/ERF-ERF	TF
F01_cb10376_c70/f1p0/1592-0F	AP2/ERF-ERF	TF
F01_cb10376_c88/f1p1/1570-0F	AP2/ERF-ERF	TF
F01_cb10376_c97/f1p1/1802-0F	AP2/ERF-ERF	TF
F01_cb10385_c18/f1p0/1937-0F	EIL	TF
F01_cb10412_c11/f1p0/1489-0F	HB-other	TF
F01_cb10412_c13/f1p0/1129-0F	HB-other	TF
F01_cb10412_c14/f1p0/1465-0F	HB-KNOX	TF
F01_cb10412_c15/f2p0/1334-2F	HB-KNOX	TF
F01_cb10412_c16/f1p0/1678-2F	HB-other	TF
F01_cb10412_c19/f2p0/1264-0F	HB-KNOX	TF
F01_cb10412_c4/f2p0/1489-2F	HB-other	TF
F01_cb10412_c5/f1p0/1361-0F	HB-KNOX	TF
F01_cb10412_c7/f1p0/1620-1F	HB-other	TF
F01_cb10412_c8/f3p0/1378-1F	HB-KNOX	TF
F01_cb10424_c11/f1p0/1839-2F	HB-KNOX	TF
F01_cb10424_c15/f1p0/1862-0F	HB-other	TF
F01_cb10424_c16/f1p0/1784-1F	HB-KNOX	TF
F01_cb10424_c17/f1p0/1900-0F	HB-KNOX	TF
F01_cb10424_c18/f1p0/1753-0F	HB-KNOX	TF
F01_cb10424_c37/f2p0/1869-2F	HB-KNOX	TF
F01_cb10424_c40/f2p0/1866-1F	HB-KNOX	TF
F01_cb10424_c41/f1p0/2173-0F	HB-KNOX	TF
F01_cb10473_c0/f3p0/1520-1F	GARP-G2-like	TF
F01_cb10473_c11/f1p0/1350-2F	GARP-G2-like	TF
F01_cb10473_c12/f1p0/1404-2F	GARP-G2-like	TF
F01_cb10473_c2/f1p0/1545-1F	GARP-G2-like	TF
F01_cb10473_c3/f1p0/1818-2F	GARP-G2-like	TF
F01_cb10473_c5/f1p0/1519-1F	GARP-G2-like	TF
F01_cb10473_c7/f1p0/1285-2F	GARP-G2-like	TF
F01_cb10473_c9/f1p0/1493-2F	GARP-G2-like	TF
F01_cb10500_c17/f1p0/1941-1F	C3H	TF
F01_cb10500_c7/f2p0/1861-0F	C3H	TF
F01_cb10500_c7/f2p0/1861-1F	C3H	TF
F01_cb10508_c1/f1p0/1397-0F	C2C2-Dof	TF
F01_cb10508_c2/f1p0/1230-0F	C2C2-Dof	TF
F01_cb10508_c4/f1p0/1315-1F	C2C2-Dof	TF
F01_cb10508_c5/f1p0/1594-0F	C2C2-Dof	TF
F01_cb10514_c0/f13p0/1771-0F	HB-HD-ZIP	TF
F01_cb10514_c1/f3p0/1766-0F	HB-HD-ZIP	TF
F01_cb10514_c10/f2p0/1560-2F	HB-HD-ZIP	TF
F01_cb10514_c12/f2p0/2614-1F	HB-HD-ZIP	TF
F01_cb10514_c15/f1p0/1899-1F	HB-HD-ZIP	TF
F01_cb10514_c16/f1p0/1857-0F	HB-HD-ZIP	TF
F01_cb10514_c21/f1p0/1531-1F	HB-HD-ZIP	TF
F01_cb10514_c24/f1p0/1646-0F	HB-HD-ZIP	TF
F01_cb10514_c27/f1p0/1787-0F	HB-HD-ZIP	TF
F01_cb10514_c3/f6p1/1766-2F	HB-HD-ZIP	TF
F01_cb10514_c32/f1p0/2769-2F	HB-other	TF
F01_cb10514_c33/f1p0/2492-2F	HB-HD-ZIP	TF
F01_cb10514_c34/f1p0/2092-0F	HB-HD-ZIP	TF
F01_cb10514_c36/f1p0/2355-0F	HB-HD-ZIP	TF
F01_cb10514_c37/f1p0/2244-0F	HB-HD-ZIP	TF
F01_cb10514_c38/f1p0/1988-0F	HB-HD-ZIP	TF
F01_cb10514_c39/f1p0/1766-2F	HB-HD-ZIP	TF
F01_cb10514_c43/f1p0/1474-0F	HB-HD-ZIP	TF
F01_cb10514_c44/f1p0/1416-1F	HB-HD-ZIP	TF
F01_cb10514_c49/f1p0/1971-2F	HB-HD-ZIP	TF
F01_cb10514_c51/f3p0/1768-1F	HB-HD-ZIP	TF
F01_cb10535_c12/f1p2/1626-0F	HSF	TF
F01_cb10535_c16/f1p0/1587-2F	HSF	TF
F01_cb10535_c19/f1p0/1417-0F	HSF	TF
F01_cb10535_c2/f3p2/1617-2F	HSF	TF
F01_cb10535_c27/f1p0/1423-0F	HSF	TF
F01_cb10535_c27/f1p0/1423-2F	HSF	TF
F01_cb10535_c29/f1p0/1603-2F	HSF	TF
F01_cb10535_c31/f1p1/1620-1F	HSF	TF
F01_cb10535_c8/f2p2/1553-0F	HSF	TF
F01_cb10545_c0/f2p1/1272-0F	WRKY	TF
F01_cb10545_c1/f1p0/1745-0F	WRKY	TF
F01_cb10545_c1/f1p0/1745-1F	WRKY	TF
F01_cb10545_c2/f1p0/1294-1F	WRKY	TF
F01_cb10545_c3/f1p0/1855-1F	WRKY	TF
F01_cb10545_c4/f1p0/830-2F	WRKY	TF
F01_cb10590_c0/f15p2/1454-0F	WRKY	TF
F01_cb10590_c10/f1p0/1468-1F	WRKY	TF
F01_cb10590_c2/f3p2/1396-1F	WRKY	TF
F01_cb10590_c3/f1p0/1717-1F	WRKY	TF
F01_cb10590_c5/f1p2/1540-0F	WRKY	TF
F01_cb10590_c7/f1p0/1394-1F	WRKY	TF
F01_cb10590_c8/f1p2/1164-0F	WRKY	TF
F01_cb10590_c9/f1p0/2002-0F	WRKY	TF
F01_cb10604_c0/f2p0/1032-1F	WRKY	TF
F01_cb10604_c1/f1p0/1887-1F	WRKY	TF
F01_cb10649_c11/f1p0/1807-1F	WRKY	TF
F01_cb10649_c11/f1p0/1807-2F	WRKY	TF
F01_cb10649_c13/f1p0/1776-1F	WRKY	TF
F01_cb10649_c13/f1p0/1776-2F	WRKY	TF
F01_cb10649_c17/f1p2/1863-0F	WRKY	TF
F01_cb10649_c24/f1p1/1641-2F	WRKY	TF
F01_cb10649_c30/f1p0/1650-2F	WRKY	TF
F01_cb10649_c34/f1p0/1683-2F	WRKY	TF
F01_cb10649_c37/f1p0/1812-0F	WRKY	TF
F01_cb10649_c41/f1p1/1677-0F	WRKY	TF
F01_cb10649_c41/f1p1/1677-2F	WRKY	TF
F01_cb10649_c42/f1p0/1850-0F	WRKY	TF
F01_cb10649_c43/f1p0/1790-2F	WRKY	TF
F01_cb10649_c8/f2p0/1725-1F	WRKY	TF
F01_cb10650_c1/f1p0/1348-2F	TCP	TF
F01_cb10650_c2/f1p0/1556-1F	TCP	TF
F01_cb1065_c10/f1p0/3805-0F	C2H2	TF
F01_cb1065_c14/f1p0/3478-2F	C2H2	TF
F01_cb1065_c15/f1p0/5300-1F	C2H2	TF
F01_cb1065_c16/f2p0/3540-1F	C2H2	TF
F01_cb1065_c5/f1p0/3533-2F	C2H2	TF
F01_cb1065_c9/f1p0/3339-2F	C2H2	TF
F01_cb10663_c1/f1p0/1294-1F	bHLH	TF
F01_cb10723_c10/f1p0/1717-0F	bZIP	TF
F01_cb10723_c2/f2p0/1812-2F	bZIP	TF
F01_cb10723_c3/f1p0/1906-0F	bZIP	TF
F01_cb10723_c4/f1p0/1917-2F	bZIP	TF
F01_cb10723_c6/f1p0/1781-1F	bZIP	TF
F01_cb10723_c7/f1p0/1791-0F	bZIP	TF
F01_cb10723_c8/f1p0/1944-0F	bZIP	TF
F01_cb10754_c1/f1p1/1650-0F	BBR-BPC	TF
F01_cb10754_c4/f1p0/1331-1F	BBR-BPC	TF
F01_cb10754_c8/f1p0/1311-1F	BBR-BPC	TF
F01_cb10754_c8/f1p0/1311-2F	BBR-BPC	TF
F01_cb10766_c13/f1p0/1566-0F	TUB	TF
F01_cb10766_c3/f1p0/1507-0F	TUB	TF
F01_cb10766_c5/f1p0/1445-0F	TUB	TF
F01_cb10766_c5/f1p0/1445-2F	TUB	TF
F01_cb10766_c9/f1p0/1617-1F	TUB	TF
F01_cb10779_c0/f2p0/1232-0F	HB-KNOX	TF
F01_cb10779_c1/f1p0/1271-0F	HB-KNOX	TF
F01_cb10779_c2/f1p0/1266-0F	HB-KNOX	TF
F01_cb10779_c3/f1p0/1591-0F	HB-KNOX	TF
F01_cb10779_c4/f1p0/1757-1F	HB-KNOX	TF
F01_cb10779_c5/f1p0/1376-1F	HB-KNOX	TF
F01_cb10808_c11/f3p0/1711-1F	C2H2	TF
F01_cb10808_c2/f1p0/1765-0F	C2H2	TF
F01_cb10808_c4/f1p0/1471-0F	C2H2	TF
F01_cb10812_c0/f1p0/1006-1F	bHLH	TF
F01_cb10831_c0/f3p0/1874-0F	WRKY	TF
F01_cb10831_c1/f3p0/1784-0F	WRKY	TF
F01_cb10831_c2/f2p0/1705-1F	WRKY	TF
F01_cb10831_c3/f1p0/1673-0F	WRKY	TF
F01_cb10831_c4/f1p0/1578-0F	WRKY	TF
F01_cb10869_c36/f1p0/1983-0F	WRKY	TF
F01_cb10874_c16/f1p0/1399-0F	WRKY	TF
F01_cb10874_c17/f11p0/1311-2F	WRKY	TF
F01_cb10874_c2/f1p0/1907-0F	WRKY	TF
F01_cb10874_c3/f1p0/1408-0F	WRKY	TF
F01_cb10874_c4/f1p0/1305-1F	WRKY	TF
F01_cb10874_c5/f1p0/1615-2F	WRKY	TF
F01_cb10874_c6/f1p0/1396-0F	WRKY	TF
F01_cb10874_c7/f1p0/1537-2F	WRKY	TF
F01_cb10874_c9/f1p0/1782-1F	WRKY	TF
F01_cb10874_c9/f1p0/1782-2F	WRKY	TF
F01_cb10875_c0/f3p0/1297-1F	NF-YA	TF
F01_cb10875_c1/f1p0/1870-0F	NF-YA	TF
F01_cb10875_c1/f1p0/1870-2F	NF-YA	TF
F01_cb10875_c2/f1p0/1929-0F	NF-YA	TF
F01_cb10875_c3/f1p1/1826-0F	NF-YA	TF
F01_cb10875_c4/f1p0/1885-0F	NF-YA	TF
F01_cb10891_c10/f1p0/1872-0F	C2C2-GATA	TF
F01_cb10891_c6/f1p0/1557-0F	C2C2-GATA	TF
F01_cb10891_c7/f1p0/1791-2F	C2C2-GATA	TF
F01_cb10894_c0/f7p2/1192-1F	AP2/ERF-ERF	TF
F01_cb10894_c2/f1p2/1232-2F	AP2/ERF-ERF	TF
F01_cb10894_c3/f1p2/1264-2F	AP2/ERF-ERF	TF
F01_cb10894_c4/f1p2/1146-2F	AP2/ERF-ERF	TF
F01_cb10896_c0/f9p0/1287-2F	bHLH	TF
F01_cb10896_c11/f1p0/1253-2F	bHLH	TF
F01_cb10896_c13/f1p0/1409-1F	bHLH	TF
F01_cb10896_c15/f1p0/1299-2F	bHLH	TF
F01_cb10896_c18/f1p0/1649-1F	bHLH	TF
F01_cb10896_c19/f1p0/790-1F	bHLH	TF
F01_cb10896_c22/f1p0/524-1F	bHLH	TF
F01_cb10896_c4/f3p0/1233-1F	bHLH	TF
F01_cb10896_c6/f1p0/2001-0F	bHLH	TF
F01_cb10896_c7/f1p0/1163-1F	bHLH	TF
F01_cb10925_c13/f3p0/1339-1F	C2H2	TF
F01_cb10925_c18/f4p1/1324-0F	C2H2	TF
F01_cb10925_c27/f1p0/1416-1F	C2H2	TF
F01_cb10925_c28/f1p2/1314-0F	C2H2	TF
F01_cb10925_c32/f1p1/1282-1F	C2H2	TF
F01_cb10925_c39/f1p0/1323-0F	C2H2	TF
F01_cb10925_c40/f1p0/1224-1F	C2H2	TF
F01_cb10925_c46/f1p0/1182-2F	C2H2	TF
F01_cb10925_c49/f1p0/1480-2F	C2H2	TF
F01_cb10925_c54/f1p0/1263-2F	C2H2	TF
F01_cb10925_c62/f48p2/1297-0F	C2H2	TF
F01_cb10925_c63/f2p0/1329-1F	C2H2	TF
F01_cb10925_c64/f36p0/1300-0F	C2H2	TF
F01_cb10925_c68/f1p0/1506-2F	C2H2	TF
F01_cb10925_c69/f1p0/1227-0F	C2H2	TF
F01_cb10927_c43/f1p0/1024-2F	C3H	TF
F01_cb10927_c45/f1p1/2011-0F	C3H	TF
F01_cb10927_c47/f1p0/1827-2F	C3H	TF
F01_cb10927_c55/f1p3/1839-1F	C3H	TF
F01_cb10930_c0/f1p0/1392-2F	C2C2-Dof	TF
F01_cb10930_c1/f1p0/1410-1F	C2C2-Dof	TF
F01_cb10930_c2/f1p0/1356-0F	C2C2-Dof	TF
F01_cb10949_c2/f3p1/1615-0F	TUB	TF
F01_cb10949_c3/f3p0/1845-0F	TUB	TF
F01_cb10949_c4/f1p0/1732-1F	TUB	TF
F01_cb10956_c0/f2p0/1630-1F	MYB	TF
F01_cb10956_c4/f1p0/1715-0F	MYB-related	TF
F01_cb10956_c6/f1p1/1828-1F	MYB	TF
F01_cb10969_c10/f8p1/1740-0F	BBR-BPC	TF
F01_cb10969_c2/f2p0/1771-0F	BBR-BPC	TF
F01_cb10969_c7/f1p1/1724-0F	BBR-BPC	TF
F01_cb10969_c8/f1p0/1987-1F	BBR-BPC	TF
F01_cb10973_c10/f1p0/1609-0F	GeBP	TF
F01_cb10973_c13/f1p0/1624-1F	GeBP	TF
F01_cb10973_c15/f1p1/1689-1F	GeBP	TF
F01_cb10973_c19/f1p0/1605-2F	GeBP	TF
F01_cb10973_c2/f5p0/1641-0F	GeBP	TF
F01_cb10973_c22/f1p0/1241-1F	GeBP	TF
F01_cb10973_c23/f1p0/1015-0F	GeBP	TF
F01_cb10973_c29/f3p0/1675-2F	GeBP	TF
F01_cb10973_c32/f4p0/1626-1F	GeBP	TF
F01_cb10973_c33/f8p0/1569-1F	GeBP	TF
F01_cb10973_c5/f2p0/1629-2F	GeBP	TF
F01_cb10973_c9/f3p0/1437-2F	GeBP	TF
F01_cb1099_c0/f3p0/3151-1F	B3	TF
F01_cb1099_c1/f4p0/2776-2F	B3	TF
F01_cb1099_c21/f1p2/3316-2F	B3	TF
F01_cb1099_c23/f1p1/3530-1F	B3	TF
F01_cb1099_c25/f1p0/2611-1F	B3	TF
F01_cb1099_c26/f1p0/2905-2F	B3	TF
F01_cb1099_c28/f1p0/2688-0F	B3	TF
F01_cb1099_c32/f1p0/3197-1F	B3	TF
F01_cb1099_c35/f2p0/3129-2F	B3	TF
F01_cb1099_c5/f2p1/3135-0F	B3	TF
F01_cb1099_c9/f2p0/3091-1F	B3	TF
F01_cb11007_c0/f2p0/1391-2F	C2H2	TF
F01_cb11007_c1/f1p0/1416-0F	C2H2	TF
F01_cb11007_c3/f1p0/1340-1F	C2H2	TF
F01_cb11017_c2/f1p0/1290-0F	bZIP	TF
F01_cb11017_c4/f1p0/1188-1F	bZIP	TF
F01_cb11024_c10/f1p0/1081-1F	AP2/ERF-ERF	TF
F01_cb11024_c14/f7p0/1024-2F	AP2/ERF-ERF	TF
F01_cb11024_c5/f2p0/1096-2F	AP2/ERF-ERF	TF
F01_cb11024_c7/f1p0/1091-1F	AP2/ERF-ERF	TF
F01_cb11024_c8/f1p0/1144-2F	AP2/ERF-ERF	TF
F01_cb11024_c9/f1p0/1179-2F	AP2/ERF-ERF	TF
F01_cb11079_c13/f57p0/1437-1F	GeBP	TF
F01_cb11079_c4/f1p0/1478-1F	GeBP	TF
F01_cb11079_c5/f1p0/1434-2F	GeBP	TF
F01_cb11079_c7/f1p0/1736-2F	GeBP	TF
F01_cb11079_c8/f1p0/1467-2F	GeBP	TF
F01_cb11089_c0/f5p0/1474-1F	C2C2-Dof	TF
F01_cb11089_c2/f1p0/1381-1F	C2C2-Dof	TF
F01_cb11089_c4/f1p0/1595-2F	C2C2-Dof	TF
F01_cb11089_c6/f1p0/1287-2F	C2C2-Dof	TF
F01_cb11089_c7/f1p0/1798-1F	C2C2-Dof	TF
F01_cb11089_c8/f1p0/1387-0F	C2C2-Dof	TF
F01_cb1108_c8/f1p0/2728-2F	C3H	TF
F01_cb11095_c14/f1p0/1381-2F	AP2/ERF-ERF	TF
F01_cb11095_c4/f1p0/1361-0F	AP2/ERF-ERF	TF
F01_cb11095_c5/f1p0/1079-1F	AP2/ERF-ERF	TF
F01_cb11095_c6/f1p0/1335-1F	AP2/ERF-ERF	TF
F01_cb11095_c7/f1p0/1022-1F	AP2/ERF-ERF	TF
F01_cb11095_c8/f1p0/1146-0F	AP2/ERF-ERF	TF
F01_cb11115_c12/f3p0/1251-1F	LOB	TF
F01_cb11115_c13/f3p0/1645-0F	LOB	TF
F01_cb11115_c13/f3p0/1645-1F	LOB	TF
F01_cb11115_c20/f2p0/1629-0F	LOB	TF
F01_cb11115_c20/f2p0/1629-2F	LOB	TF
F01_cb11115_c29/f1p0/1429-2F	LOB	TF
F01_cb11115_c30/f1p0/1464-0F	LOB	TF
F01_cb11115_c33/f1p0/1308-0F	LOB	TF
F01_cb11115_c34/f1p0/1500-2F	LOB	TF
F01_cb11115_c35/f1p0/1510-0F	LOB	TF
F01_cb11115_c35/f1p0/1510-2F	LOB	TF
F01_cb11115_c36/f1p0/1505-1F	LOB	TF
F01_cb11115_c36/f1p0/1505-2F	LOB	TF
F01_cb11115_c38/f1p0/1471-0F	LOB	TF
F01_cb11115_c41/f1p0/1771-0F	LOB	TF
F01_cb11115_c41/f1p0/1771-2F	LOB	TF
F01_cb11115_c47/f1p0/1301-2F	LOB	TF
F01_cb11115_c50/f1p0/1544-0F	LOB	TF
F01_cb11115_c53/f1p0/1615-0F	LOB	TF
F01_cb11115_c53/f1p0/1615-2F	LOB	TF
F01_cb11115_c54/f1p0/1602-0F	LOB	TF
F01_cb11115_c55/f1p0/1806-1F	LOB	TF
F01_cb11115_c57/f1p0/1647-2F	LOB	TF
F01_cb11115_c6/f3p0/1384-2F	LOB	TF
F01_cb11115_c70/f37p1/1321-0F	LOB	TF
F01_cb11115_c71/f32p0/1405-1F	LOB	TF
F01_cb11131_c0/f2p0/1514-1F	HSF	TF
F01_cb11131_c2/f1p0/1578-0F	HSF	TF
F01_cb11131_c4/f1p0/1642-0F	HSF	TF
F01_cb11131_c5/f1p0/1543-1F	HSF	TF
F01_cb11131_c6/f1p0/1384-1F	HSF	TF
F01_cb11132_c1/f2p0/1460-2F	C2C2-GATA	TF
F01_cb11132_c3/f2p0/1351-2F	C2C2-GATA	TF
F01_cb11132_c5/f1p0/1482-0F	C2C2-GATA	TF
F01_cb11132_c7/f1p0/1437-1F	C2C2-GATA	TF
F01_cb11229_c10/f1p0/1687-1F	B3	TF
F01_cb11229_c11/f1p0/1676-2F	B3	TF
F01_cb11229_c12/f1p0/1807-2F	B3	TF
F01_cb11229_c13/f5p0/1719-0F	B3	TF
F01_cb11229_c14/f2p0/1889-1F	B3	TF
F01_cb11229_c15/f1p0/1830-2F	B3	TF
F01_cb11229_c16/f1p0/1944-2F	B3	TF
F01_cb11229_c2/f3p0/1780-0F	B3	TF
F01_cb11229_c2/f3p0/1780-2F	B3	TF
F01_cb11229_c7/f1p0/918-2F	B3	TF
F01_cb11229_c8/f1p0/1688-0F	B3	TF
F01_cb11238_c2/f1p1/1451-1F	DBB	TF
F01_cb11238_c3/f1p0/962-2F	DBB	TF
F01_cb11238_c4/f1p1/1319-0F	DBB	TF
F01_cb11238_c5/f1p0/1607-1F	DBB	TF
F01_cb11238_c7/f8p0/1219-2F	DBB	TF
F01_cb11273_c0/f2p0/1447-1F	HSF	TF
F01_cb11273_c1/f1p0/1394-0F	HSF	TF
F01_cb11273_c2/f1p0/1688-2F	HSF	TF
F01_cb11273_c3/f1p0/1543-1F	HSF	TF
F01_cb11278_c1/f2p2/1476-2F	AP2/ERF-ERF	TF
F01_cb11278_c13/f2p0/1446-2F	AP2/ERF-ERF	TF
F01_cb11278_c14/f2p0/1140-1F	AP2/ERF-ERF	TF
F01_cb11278_c16/f2p0/1529-2F	AP2/ERF-ERF	TF
F01_cb11278_c17/f2p1/1496-1F	AP2/ERF-ERF	TF
F01_cb11278_c24/f1p0/1446-2F	AP2/ERF-ERF	TF
F01_cb11278_c27/f1p0/1626-1F	AP2/ERF-ERF	TF
F01_cb11278_c31/f1p0/1674-1F	AP2/ERF-ERF	TF
F01_cb11278_c35/f1p0/1371-0F	AP2/ERF-ERF	TF
F01_cb11278_c38/f1p0/1199-2F	AP2/ERF-ERF	TF
F01_cb11278_c43/f1p0/1757-2F	AP2/ERF-ERF	TF
F01_cb1130_c12/f1p0/2143-2F	NAC	TF
F01_cb1130_c13/f1p0/2711-0F	NAC	TF
F01_cb1130_c14/f1p0/2982-0F	NAC	TF
F01_cb1130_c15/f1p0/2568-2F	NAC	TF
F01_cb1130_c16/f1p0/2763-2F	NAC	TF
F01_cb1130_c19/f1p0/2602-1F	NAC	TF
F01_cb1130_c27/f1p0/2581-1F	NAC	TF
F01_cb1130_c32/f1p0/2432-1F	NAC	TF
F01_cb1130_c33/f1p0/2486-0F	NAC	TF
F01_cb1130_c33/f1p0/2486-1F	NAC	TF
F01_cb1130_c41/f1p0/2495-2F	NAC	TF
F01_cb1130_c44/f1p0/2390-1F	NAC	TF
F01_cb1130_c44/f1p0/2390-2F	NAC	TF
F01_cb1130_c55/f9p0/2274-2F	NAC	TF
F01_cb11321_c0/f3p0/1824-0F	WRKY	TF
F01_cb11348_c0/f2p0/1446-0F	C2C2-Dof	TF
F01_cb11348_c1/f1p0/1313-2F	C2C2-Dof	TF
F01_cb11348_c2/f1p0/1209-1F	C2C2-Dof	TF
F01_cb11348_c3/f1p0/1629-1F	C2C2-Dof	TF
F01_cb11375_c0/f2p0/1840-2F	B3	TF
F01_cb11375_c1/f1p0/1788-0F	B3	TF
F01_cb11375_c2/f1p0/917-0F	B3	TF
F01_cb11375_c3/f1p0/1240-1F	B3	TF
F01_cb11375_c4/f1p0/1469-0F	B3	TF
F01_cb11375_c6/f1p0/1939-2F	B3	TF
F01_cb11381_c20/f8p0/1899-1F	Trihelix	TF
F01_cb11381_c28/f2p0/1973-2F	Trihelix	TF
F01_cb11381_c37/f1p2/1908-0F	Trihelix	TF
F01_cb11381_c60/f1p1/2005-2F	Trihelix	TF
F01_cb11381_c63/f1p0/2041-2F	Trihelix	TF
F01_cb11381_c65/f1p0/1804-2F	Trihelix	TF
F01_cb11381_c70/f1p0/1901-2F	Trihelix	TF
F01_cb11381_c78/f10p1/1970-1F	Trihelix	TF
F01_cb11398_c0/f1p0/1519-0F	SBP	TF
F01_cb11398_c1/f1p0/1578-2F	SBP	TF
F01_cb11424_c1/f2p0/1161-1F	AP2/ERF-ERF	TF
F01_cb11424_c4/f1p0/1121-2F	AP2/ERF-ERF	TF
F01_cb11425_c8/f1p1/1593-2F	bZIP	TF
F01_cb11427_c15/f1p0/1694-2F	HB-HD-ZIP	TF
F01_cb11427_c16/f1p0/1171-2F	HB-HD-ZIP	TF
F01_cb11427_c17/f1p0/1229-2F	HB-HD-ZIP	TF
F01_cb11427_c18/f1p0/1105-0F	HB-HD-ZIP	TF
F01_cb11427_c2/f4p0/1653-0F	HB-HD-ZIP	TF
F01_cb11427_c3/f3p0/1120-0F	HB-HD-ZIP	TF
F01_cb11427_c4/f2p0/1591-2F	HB-HD-ZIP	TF
F01_cb11427_c5/f2p0/1190-2F	HB-HD-ZIP	TF
F01_cb11427_c6/f1p0/1713-2F	HB-HD-ZIP	TF
F01_cb11427_c9/f1p0/1669-0F	HB-other	TF
F01_cb11445_c2/f1p0/1772-2F	GARP-G2-like	TF
F01_cb11445_c3/f1p0/1812-1F	GARP-G2-like	TF
F01_cb11445_c6/f1p0/1836-0F	GARP-G2-like	TF
F01_cb11586_c1/f1p0/1489-1F	GARP-G2-like	TF
F01_cb11586_c2/f1p0/1558-2F	GARP-G2-like	TF
F01_cb11586_c3/f1p0/1427-1F	GARP-G2-like	TF
F01_cb11603_c0/f3p0/1374-0F	NAC	TF
F01_cb11603_c1/f1p0/1386-0F	NAC	TF
F01_cb11606_c0/f7p1/1127-1F	AP2/ERF-ERF	TF
F01_cb11606_c10/f1p0/1088-1F	AP2/ERF-ERF	TF
F01_cb11606_c13/f1p0/914-1F	AP2/ERF-ERF	TF
F01_cb11606_c14/f1p0/1264-2F	AP2/ERF-ERF	TF
F01_cb11606_c15/f1p0/1029-1F	AP2/ERF-ERF	TF
F01_cb11606_c16/f1p0/1117-2F	AP2/ERF-ERF	TF
F01_cb11606_c17/f1p0/916-2F	AP2/ERF-ERF	TF
F01_cb11606_c18/f1p0/1295-2F	AP2/ERF-ERF	TF
F01_cb11606_c19/f1p0/1194-1F	AP2/ERF-ERF	TF
F01_cb11606_c21/f1p0/873-2F	AP2/ERF-ERF	TF
F01_cb11606_c22/f1p0/791-1F	AP2/ERF-ERF	TF
F01_cb11606_c28/f2p0/1100-0F	AP2/ERF-ERF	TF
F01_cb11606_c29/f1p0/1017-0F	AP2/ERF-ERF	TF
F01_cb11606_c32/f9p0/1098-1F	AP2/ERF-ERF	TF
F01_cb11606_c4/f7p0/1003-2F	AP2/ERF-ERF	TF
F01_cb11638_c11/f1p0/812-1F	Alfin-like	TF
F01_cb11638_c12/f4p0/1206-0F	Alfin-like	TF
F01_cb11638_c15/f1p0/996-1F	Alfin-like	TF
F01_cb11638_c8/f1p0/1081-2F	Alfin-like	TF
F01_cb11638_c9/f1p0/1181-2F	Alfin-like	TF
F01_cb11643_c10/f1p0/1147-1F	MYB-related	TF
F01_cb11643_c10/f1p0/1147-2F	MYB-related	TF
F01_cb11643_c11/f2p1/1111-2F	MYB	TF
F01_cb11643_c12/f1p0/1205-0F	MYB-related	TF
F01_cb11643_c12/f1p0/1205-2F	MYB-related	TF
F01_cb11643_c14/f1p0/934-2F	MYB-related	TF
F01_cb11643_c15/f1p0/1200-0F	MYB	TF
F01_cb11643_c2/f3p0/1108-1F	MYB	TF
F01_cb11643_c4/f4p0/1298-0F	MYB-related	TF
F01_cb11643_c4/f4p0/1298-2F	MYB-related	TF
F01_cb11643_c9/f1p0/1360-1F	MYB-related	TF
F01_cb11689_c2/f2p0/998-0F	LIM	TF
F01_cb11689_c6/f1p0/1003-2F	LIM	TF
F01_cb11689_c7/f1p0/953-0F	LIM	TF
F01_cb11704_c1/f3p0/1723-2F	C3H	TF
F01_cb11704_c4/f1p0/1497-2F	C3H	TF
F01_cb11704_c7/f1p0/1728-0F	C3H	TF
F01_cb11713_c0/f1p0/1402-0F	HB-KNOX	TF
F01_cb11713_c1/f1p0/1471-1F	HB-KNOX	TF
F01_cb11713_c3/f1p0/1642-0F	HB-KNOX	TF
F01_cb11717_c12/f1p0/1790-2F	NAC	TF
F01_cb11717_c19/f1p1/1882-2F	NAC	TF
F01_cb11717_c20/f1p0/1515-2F	NAC	TF
F01_cb11717_c5/f1p0/1915-2F	NAC	TF
F01_cb11717_c9/f1p1/1960-2F	NAC	TF
F01_cb11745_c0/f1p0/1730-1F	WRKY	TF
F01_cb11745_c1/f1p0/1704-0F	WRKY	TF
F01_cb11745_c2/f1p0/1881-1F	WRKY	TF
F01_cb11745_c4/f1p0/1841-1F	WRKY	TF
F01_cb11745_c5/f1p0/847-0F	WRKY	TF
F01_cb11758_c10/f1p1/1472-2F	AP2/ERF-ERF	TF
F01_cb11758_c14/f1p0/1448-1F	AP2/ERF-ERF	TF
F01_cb11758_c16/f1p0/1340-2F	AP2/ERF-ERF	TF
F01_cb11758_c19/f1p0/1256-1F	AP2/ERF-ERF	TF
F01_cb11758_c7/f3p1/1434-1F	AP2/ERF-ERF	TF
F01_cb11767_c10/f1p0/946-0F	HB-HD-ZIP	TF
F01_cb11767_c12/f1p0/1559-1F	HB-other	TF
F01_cb11767_c5/f1p0/1371-0F	HB-HD-ZIP	TF
F01_cb11767_c7/f1p0/1072-0F	HB-HD-ZIP	TF
F01_cb11767_c9/f1p0/1370-1F	HB-HD-ZIP	TF
F01_cb11787_c0/f1p0/1223-0F	WRKY	TF
F01_cb11800_c10/f1p0/946-0F	C2C2-GATA	TF
F01_cb11800_c12/f1p1/1448-1F	C2C2-GATA	TF
F01_cb11800_c16/f1p1/1387-0F	C2C2-GATA	TF
F01_cb11800_c17/f1p0/1536-1F	C2C2-GATA	TF
F01_cb11800_c22/f37p1/1345-2F	C2C2-GATA	TF
F01_cb11800_c3/f1p1/1297-2F	C2C2-GATA	TF
F01_cb11800_c9/f1p1/1241-2F	C2C2-GATA	TF
F01_cb11805_c0/f1p0/1614-1F	zf-HD	TF
F01_cb11805_c1/f1p0/1584-2F	zf-HD	TF
F01_cb11805_c3/f1p0/1688-0F	zf-HD	TF
F01_cb11824_c138/f1p0/1676-2F	GARP-G2-like	TF
F01_cb11824_c17/f6p0/988-1F	Tify	TF
F01_cb11824_c176/f1p0/1835-1F	C2H2	TF
F01_cb11824_c25/f3p0/928-2F	Tify	TF
F01_cb11824_c41/f1p0/1001-1F	Tify	TF
F01_cb11824_c42/f1p0/1088-2F	Tify	TF
F01_cb11824_c45/f1p0/1281-1F	Tify	TF
F01_cb11824_c46/f1p0/1922-1F	Tify	TF
F01_cb11853_c0/f7p0/1100-2F	AP2/ERF-ERF	TF
F01_cb11853_c1/f4p1/1447-0F	AP2/ERF-ERF	TF
F01_cb11853_c10/f2p1/1624-2F	AP2/ERF-ERF	TF
F01_cb11853_c12/f2p0/1074-0F	AP2/ERF-ERF	TF
F01_cb11853_c16/f1p0/1057-2F	AP2/ERF-ERF	TF
F01_cb11853_c17/f1p0/1107-2F	AP2/ERF-ERF	TF
F01_cb11853_c19/f1p0/1056-2F	AP2/ERF-ERF	TF
F01_cb11853_c20/f1p0/1066-1F	AP2/ERF-ERF	TF
F01_cb11853_c21/f1p0/1118-0F	AP2/ERF-ERF	TF
F01_cb11853_c22/f1p0/1629-2F	AP2/ERF-ERF	TF
F01_cb11853_c27/f1p0/1348-1F	AP2/ERF-ERF	TF
F01_cb11853_c29/f1p0/1846-2F	AP2/ERF-ERF	TF
F01_cb11853_c30/f1p0/1065-2F	AP2/ERF-ERF	TF
F01_cb11853_c31/f1p0/1264-1F	AP2/ERF-ERF	TF
F01_cb11853_c34/f1p0/1173-2F	AP2/ERF-ERF	TF
F01_cb11853_c35/f1p0/1196-0F	AP2/ERF-ERF	TF
F01_cb11853_c36/f1p0/1456-2F	AP2/ERF-ERF	TF
F01_cb11853_c39/f1p0/746-0F	AP2/ERF-ERF	TF
F01_cb11853_c44/f2p0/1443-0F	AP2/ERF-ERF	TF
F01_cb11853_c46/f4p0/1426-1F	AP2/ERF-ERF	TF
F01_cb11853_c47/f1p0/1431-1F	AP2/ERF-ERF	TF
F01_cb11863_c5/f1p0/1711-2F	NAC	TF
F01_cb11877_c0/f3p0/1624-2F	bHLH	TF
F01_cb11877_c1/f1p0/1698-2F	bHLH	TF
F01_cb11877_c2/f1p0/1683-0F	bHLH	TF
F01_cb11877_c3/f1p0/1541-1F	bHLH	TF
F01_cb11877_c4/f1p0/1601-0F	bHLH	TF
F01_cb11877_c7/f1p0/1372-0F	bHLH	TF
F01_cb11884_c1/f4p0/1163-1F	WRKY	TF
F01_cb11884_c2/f1p0/1225-0F	WRKY	TF
F01_cb11884_c4/f1p0/1317-0F	WRKY	TF
F01_cb11884_c5/f1p0/865-1F	WRKY	TF
F01_cb11884_c5/f1p0/865-2F	WRKY	TF
F01_cb11912_c0/f8p0/1121-0F	HB-HD-ZIP	TF
F01_cb11912_c6/f1p0/1830-1F	HB-other	TF
F01_cb11912_c8/f3p0/1227-1F	HB-HD-ZIP	TF
F01_cb11963_c0/f2p1/1791-0F	Tify	TF
F01_cb11963_c2/f1p1/1832-0F	Tify	TF
F01_cb11963_c4/f1p1/1836-1F	Tify	TF
F01_cb11963_c5/f1p0/1451-0F	Tify	TF
F01_cb11963_c6/f1p0/1859-0F	Tify	TF
F01_cb11963_c7/f1p1/1738-2F	Tify	TF
F01_cb11965_c2/f1p0/1061-2F	bZIP	TF
F01_cb11965_c3/f1p0/1543-1F	bZIP	TF
F01_cb11965_c4/f1p0/1526-1F	bZIP	TF
F01_cb11987_c1/f2p0/1859-0F	VOZ	TF
F01_cb11987_c4/f1p0/1966-0F	VOZ	TF
F01_cb12021_c2/f1p1/1886-1F	C2H2	TF
F01_cb12021_c7/f1p0/1955-2F	C2H2	TF
F01_cb12045_c0/f2p0/1955-1F	WRKY	TF
F01_cb12054_c1/f3p0/1521-1F	AP2/ERF-ERF	TF
F01_cb12054_c3/f1p0/1694-1F	AP2/ERF-ERF	TF
F01_cb12054_c4/f1p0/1607-1F	AP2/ERF-ERF	TF
F01_cb12054_c9/f1p0/1539-1F	AP2/ERF-ERF	TF
F01_cb12066_c1/f1p0/1322-1F	C2H2	TF
F01_cb12066_c2/f1p0/1253-0F	C2H2	TF
F01_cb12088_c10/f1p0/1041-2F	C2H2	TF
F01_cb12088_c11/f1p0/912-1F	C2H2	TF
F01_cb12088_c11/f1p0/912-2F	C2H2	TF
F01_cb12088_c12/f1p0/1100-2F	C2H2	TF
F01_cb12088_c15/f1p2/1534-0F	C2H2	TF
F01_cb12088_c17/f1p2/1395-0F	C2H2	TF
F01_cb12088_c18/f1p0/1302-2F	C2H2	TF
F01_cb12088_c21/f1p0/631-2F	C2H2	TF
F01_cb12088_c24/f55p2/1086-0F	C2H2	TF
F01_cb12088_c5/f2p1/1046-0F	C2H2	TF
F01_cb12088_c6/f1p0/1038-0F	C2H2	TF
F01_cb12088_c7/f1p0/1240-1F	C2H2	TF
F01_cb12088_c9/f1p0/1085-1F	C2H2	TF
F01_cb12119_c1/f2p0/1628-2F	bZIP	TF
F01_cb12119_c2/f1p0/1580-2F	bZIP	TF
F01_cb12120_c0/f1p0/1841-1F	GARP-G2-like	TF
F01_cb12120_c1/f1p0/1931-0F	GARP-G2-like	TF
F01_cb12143_c1/f1p0/1119-1F	WRKY	TF
F01_cb12143_c2/f1p0/1006-1F	WRKY	TF
F01_cb12154_c6/f1p0/1200-1F	bHLH	TF
F01_cb12154_c7/f1p0/1586-1F	bHLH	TF
F01_cb12179_c0/f5p1/1221-2F	NF-YC	TF
F01_cb12179_c1/f2p2/1334-0F	NF-YC	TF
F01_cb12179_c11/f1p0/823-1F	NF-YC	TF
F01_cb12179_c2/f1p1/1214-1F	NF-YC	TF
F01_cb12179_c3/f1p0/1293-0F	NF-YC	TF
F01_cb12179_c5/f1p1/1388-2F	NF-YC	TF
F01_cb12179_c8/f1p2/1449-2F	NF-YC	TF
F01_cb12179_c9/f1p0/1268-1F	NF-YC	TF
F01_cb12189_c1/f3p1/1503-1F	bHLH	TF
F01_cb12189_c3/f2p3/1601-1F	bHLH	TF
F01_cb12189_c9/f1p0/1511-2F	bHLH	TF
F01_cb12255_c0/f1p0/1403-1F	HB-HD-ZIP	TF
F01_cb12255_c2/f1p0/1424-0F	HB-HD-ZIP	TF
F01_cb12274_c15/f1p0/1552-0F	BES1	TF
F01_cb12274_c22/f1p0/1780-0F	BES1	TF
F01_cb12274_c29/f1p1/1859-0F	BES1	TF
F01_cb12274_c41/f3p2/1936-0F	BES1	TF
F01_cb12274_c6/f3p1/1954-2F	BES1	TF
F01_cb12312_c1/f3p0/1202-0F	WRKY	TF
F01_cb12312_c2/f2p0/1584-0F	WRKY	TF
F01_cb12312_c3/f1p0/1307-0F	WRKY	TF
F01_cb12312_c6/f1p0/1574-1F	WRKY	TF
F01_cb12312_c7/f1p0/1451-0F	WRKY	TF
F01_cb12312_c8/f1p0/1238-2F	WRKY	TF
F01_cb12337_c1/f1p0/2039-2F	C2H2	TF
F01_cb12350_c15/f1p0/1575-2R	AP2/ERF-ERF	TF
F01_cb12350_c62/f4p0/1557-2R	AP2/ERF-ERF	TF
F01_cb12357_c1/f1p0/1315-0F	NAC	TF
F01_cb12357_c2/f1p0/1885-2F	NAC	TF
F01_cb12357_c4/f1p0/1297-2F	NAC	TF
F01_cb12357_c5/f1p0/1164-2F	NAC	TF
F01_cb12357_c6/f1p0/1288-2F	NAC	TF
F01_cb12357_c7/f1p0/1393-2F	NAC	TF
F01_cb12358_c10/f1p0/1185-0F	WRKY	TF
F01_cb12358_c11/f1p1/1301-0F	WRKY	TF
F01_cb12358_c13/f1p0/1291-0F	WRKY	TF
F01_cb12358_c15/f1p0/1546-2F	WRKY	TF
F01_cb12358_c17/f1p0/755-0F	WRKY	TF
F01_cb12358_c2/f11p1/1255-2F	WRKY	TF
F01_cb12358_c22/f1p1/1240-1F	WRKY	TF
F01_cb12358_c5/f1p0/1379-1F	WRKY	TF
F01_cb12358_c6/f1p0/1711-2F	WRKY	TF
F01_cb12358_c7/f2p1/1211-0F	WRKY	TF
F01_cb12358_c8/f1p1/1470-1F	WRKY	TF
F01_cb12392_c0/f2p0/1168-1F	HB-HD-ZIP	TF
F01_cb12392_c1/f1p0/1263-0F	HB-HD-ZIP	TF
F01_cb12392_c2/f1p0/1176-0F	HB-HD-ZIP	TF
F01_cb12392_c3/f1p0/1137-0F	HB-HD-ZIP	TF
F01_cb12392_c6/f1p0/1108-2F	HB-other	TF
F01_cb12392_c7/f1p0/1113-0F	HB-HD-ZIP	TF
F01_cb12409_c12/f7p2/951-1F	MYB	TF
F01_cb12409_c14/f12p2/952-1F	MYB	TF
F01_cb12409_c15/f1p1/921-2F	MYB	TF
F01_cb12409_c6/f1p1/1100-0F	MYB	TF
F01_cb12409_c7/f1p0/1042-2F	MYB	TF
F01_cb12409_c8/f1p0/980-0F	MYB	TF
F01_cb12422_c3/f1p0/1868-1F	PLATZ	TF
F01_cb12422_c4/f1p1/1429-2F	PLATZ	TF
F01_cb12422_c7/f1p0/758-1F	PLATZ	TF
F01_cb12422_c9/f1p0/5023-1F	PLATZ	TF
F01_cb12427_c17/f2p0/1796-1F	AP2/ERF-RAV	TF
F01_cb12427_c18/f2p0/1816-0F	AP2/ERF-RAV	TF
F01_cb12427_c19/f2p0/1463-0F	AP2/ERF-RAV	TF
F01_cb12427_c23/f1p0/1719-1F	AP2/ERF-RAV	TF
F01_cb12427_c48/f1p0/1614-0F	AP2/ERF-RAV	TF
F01_cb12427_c58/f1p0/2178-2F	AP2/ERF-RAV	TF
F01_cb12427_c59/f1p0/1011-2F	B3	TF
F01_cb12427_c63/f1p0/1790-2F	AP2/ERF-RAV	TF
F01_cb12427_c71/f4p0/1756-2F	AP2/ERF-RAV	TF
F01_cb12434_c11/f1p1/1818-2F	BES1	TF
F01_cb12434_c12/f1p1/1771-0F	BES1	TF
F01_cb12434_c24/f2p0/1632-1F	BES1	TF
F01_cb12434_c4/f5p0/1707-2F	BES1	TF
F01_cb1243_c0/f3p0/3312-2F	Trihelix	TF
F01_cb1243_c2/f1p0/3354-2F	Trihelix	TF
F01_cb1243_c4/f1p0/3338-0F	Trihelix	TF
F01_cb12447_c0/f2p0/1519-2F	GARP-G2-like	TF
F01_cb12468_c0/f7p0/1495-1F	bZIP	TF
F01_cb12468_c1/f3p0/1365-1F	bZIP	TF
F01_cb12468_c10/f1p0/1296-0F	bZIP	TF
F01_cb12468_c11/f1p0/1446-2F	bZIP	TF
F01_cb12468_c12/f1p0/1691-0F	bZIP	TF
F01_cb12468_c2/f3p0/1322-0F	bZIP	TF
F01_cb12468_c3/f2p0/1309-1F	bZIP	TF
F01_cb12531_c12/f1p1/1460-1F	MYB	TF
F01_cb12531_c18/f1p0/1536-0F	MYB	TF
F01_cb12531_c24/f1p1/1641-2F	MYB	TF
F01_cb12531_c26/f1p0/1627-2F	MYB	TF
F01_cb12531_c28/f1p0/1417-2F	MYB	TF
F01_cb12531_c29/f1p0/1692-2F	MYB	TF
F01_cb12531_c3/f8p0/1420-0F	MYB	TF
F01_cb12531_c35/f15p0/1416-0F	MYB	TF
F01_cb12531_c7/f3p0/1527-0F	MYB	TF
F01_cb12556_c0/f3p0/1263-2F	Alfin-like	TF
F01_cb12556_c1/f3p0/1256-1F	Alfin-like	TF
F01_cb12556_c2/f2p0/1274-1F	Alfin-like	TF
F01_cb12570_c1/f3p0/1920-1F	TUB	TF
F01_cb12570_c10/f1p0/1639-0F	TUB	TF
F01_cb12570_c10/f1p0/1639-1F	TUB	TF
F01_cb12570_c15/f1p0/1900-0F	TUB	TF
F01_cb12570_c19/f1p0/1831-2F	TUB	TF
F01_cb12570_c2/f3p0/1932-0F	TUB	TF
F01_cb12570_c20/f1p0/1838-0F	TUB	TF
F01_cb12570_c21/f1p0/1747-2F	TUB	TF
F01_cb12570_c23/f1p0/1816-2F	TUB	TF
F01_cb12570_c29/f1p0/4371-2F	TUB	TF
F01_cb12570_c6/f1p0/1990-1F	TUB	TF
F01_cb12577_c3/f1p1/1478-0F	bZIP	TF
F01_cb12577_c4/f1p1/1622-1F	bZIP	TF
F01_cb12577_c6/f1p0/1374-0F	bZIP	TF
F01_cb12586_c2/f2p0/1375-1F	DBP	TF
F01_cb12586_c3/f1p0/1623-1F	DBP	TF
F01_cb12586_c4/f1p0/1673-0F	DBP	TF
F01_cb12594_c0/f1p0/1481-2F	B3	TF
F01_cb12594_c1/f1p0/988-0F	B3	TF
F01_cb12633_c1/f1p0/2002-0F	E2F-DP	TF
F01_cb12635_c0/f2p0/1445-2F	C3H	TF
F01_cb12635_c1/f2p0/1348-2F	C3H	TF
F01_cb12635_c2/f2p0/1354-2F	C3H	TF
F01_cb12635_c4/f1p0/1494-0F	C3H	TF
F01_cb12635_c6/f1p0/1363-0F	C3H	TF
F01_cb12635_c7/f1p0/1382-1F	C3H	TF
F01_cb12635_c8/f1p0/1259-0F	C3H	TF
F01_cb12677_c0/f2p0/1535-2F	WRKY	TF
F01_cb12677_c1/f1p0/1254-0F	WRKY	TF
F01_cb1269_c14/f1p0/3173-1F	B3-ARF	TF
F01_cb1269_c18/f1p0/3756-2F	B3-ARF	TF
F01_cb1269_c2/f5p0/3422-1F	B3-ARF	TF
F01_cb1269_c26/f1p0/3104-0F	B3-ARF	TF
F01_cb1269_c28/f1p0/3190-0F	B3-ARF	TF
F01_cb1269_c29/f1p0/3425-2F	B3-ARF	TF
F01_cb1269_c3/f3p0/3311-2F	B3-ARF	TF
F01_cb1269_c30/f1p0/3449-0F	B3-ARF	TF
F01_cb1269_c32/f1p0/3327-1F	B3-ARF	TF
F01_cb1269_c4/f3p0/3488-1F	B3-ARF	TF
F01_cb1269_c8/f1p0/3315-0F	B3-ARF	TF
F01_cb12722_c2/f2p1/1848-2F	C3H	TF
F01_cb12722_c8/f1p1/1883-2F	C3H	TF
F01_cb12725_c0/f2p0/1084-0F	MYB	TF
F01_cb12725_c2/f2p0/1131-1F	MYB	TF
F01_cb12725_c3/f2p0/1131-1F	MYB	TF
F01_cb12725_c4/f2p0/1301-2F	MYB	TF
F01_cb12725_c6/f1p0/1057-0F	MYB	TF
F01_cb12726_c12/f1p0/1756-1F	WRKY	TF
F01_cb12726_c12/f1p0/1756-2F	WRKY	TF
F01_cb12726_c36/f1p0/1587-2F	WRKY	TF
F01_cb12726_c37/f1p0/1479-2F	WRKY	TF
F01_cb12726_c39/f1p0/966-2F	WRKY	TF
F01_cb12726_c8/f6p0/1799-2F	WRKY	TF
F01_cb12726_c9/f3p0/1997-1F	WRKY	TF
F01_cb12760_c12/f1p0/1570-2F	GeBP	TF
F01_cb12760_c16/f5p0/1676-2F	GeBP	TF
F01_cb12760_c4/f1p0/1478-1F	GeBP	TF
F01_cb12760_c8/f1p1/1535-2F	GeBP	TF
F01_cb12760_c9/f1p0/1654-0F	GeBP	TF
F01_cb12789_c0/f2p0/1265-1F	C2H2	TF
F01_cb12789_c1/f1p0/1860-1F	C2H2	TF
F01_cb12816_c15/f1p0/1802-0F	C3H	TF
F01_cb12816_c17/f1p0/1560-2F	C3H	TF
F01_cb12816_c18/f7p1/1632-2F	C3H	TF
F01_cb12816_c2/f4p0/1671-0F	C3H	TF
F01_cb12816_c3/f4p1/1626-0F	C3H	TF
F01_cb12855_c0/f3p0/914-2F	C2C2-GATA	TF
F01_cb12855_c2/f1p0/939-2F	C2C2-GATA	TF
F01_cb12855_c3/f1p0/880-1F	C2C2-GATA	TF
F01_cb12879_c10/f5p0/1552-2F	bZIP	TF
F01_cb12879_c11/f1p0/1427-0F	bZIP	TF
F01_cb12879_c3/f1p0/959-2F	bZIP	TF
F01_cb12879_c5/f1p0/1778-0F	bZIP	TF
F01_cb12879_c6/f1p0/1042-1F	bZIP	TF
F01_cb12879_c7/f1p0/1699-1F	bZIP	TF
F01_cb12879_c8/f1p0/562-1F	bZIP	TF
F01_cb12880_c2/f1p0/1384-2F	bHLH	TF
F01_cb12880_c4/f1p0/1304-1F	bHLH	TF
F01_cb12895_c0/f4p0/976-0F	AP2/ERF-ERF	TF
F01_cb12895_c1/f3p0/729-2F	AP2/ERF-ERF	TF
F01_cb12895_c2/f3p0/1062-1F	AP2/ERF-ERF	TF
F01_cb12895_c3/f2p0/1236-2F	AP2/ERF-ERF	TF
F01_cb12895_c5/f1p0/1516-2F	AP2/ERF-ERF	TF
F01_cb12895_c6/f1p0/972-2F	AP2/ERF-ERF	TF
F01_cb12895_c9/f1p0/623-1F	AP2/ERF-ERF	TF
F01_cb12928_c2/f3p0/759-0F	AP2/ERF-ERF	TF
F01_cb12928_c3/f3p0/1390-0F	AP2/ERF-ERF	TF
F01_cb12928_c4/f2p0/861-0F	AP2/ERF-ERF	TF
F01_cb12928_c5/f1p0/1626-1F	AP2/ERF-ERF	TF
F01_cb12928_c6/f1p0/1298-1F	AP2/ERF-ERF	TF
F01_cb12940_c3/f1p0/1263-1F	DBB	TF
F01_cb12941_c1/f1p0/1499-1F	Trihelix	TF
F01_cb12941_c2/f1p0/1657-1F	Trihelix	TF
F01_cb12967_c2/f1p0/1370-0F	AP2/ERF-ERF	TF
F01_cb12974_c0/f2p0/1150-2F	DBB	TF
F01_cb12974_c2/f1p0/1269-0F	DBB	TF
F01_cb12974_c3/f1p0/1142-2F	DBB	TF
F01_cb12975_c1/f1p0/1873-0F	Trihelix	TF
F01_cb12975_c10/f1p0/1971-2F	Trihelix	TF
F01_cb12975_c12/f1p0/1814-1F	Trihelix	TF
F01_cb12975_c15/f4p0/1951-2F	Trihelix	TF
F01_cb12975_c2/f1p0/1921-1F	Trihelix	TF
F01_cb12975_c5/f1p0/1643-2F	Trihelix	TF
F01_cb12975_c8/f1p0/1994-2F	Trihelix	TF
F01_cb12993_c10/f1p0/1765-2F	AP2/ERF-ERF	TF
F01_cb12993_c11/f1p0/1604-2F	AP2/ERF-ERF	TF
F01_cb12993_c12/f1p0/1681-0F	AP2/ERF-ERF	TF
F01_cb12993_c17/f1p0/1253-2F	AP2/ERF-ERF	TF
F01_cb12993_c21/f4p0/1342-1F	AP2/ERF-ERF	TF
F01_cb12993_c22/f4p0/1479-2F	AP2/ERF-ERF	TF
F01_cb12993_c24/f5p0/1331-0F	AP2/ERF-ERF	TF
F01_cb12993_c25/f1p0/1336-0F	AP2/ERF-ERF	TF
F01_cb12993_c7/f1p0/1282-1F	AP2/ERF-ERF	TF
F01_cb12993_c9/f1p0/1889-0F	AP2/ERF-ERF	TF
F01_cb12998_c0/f1p0/1529-2F	MYB	TF
F01_cb12998_c1/f1p0/1352-0F	MYB	TF
F01_cb13017_c0/f7p0/1454-0F	C2H2	TF
F01_cb13051_c0/f5p1/1727-0F	HB-HD-ZIP	TF
F01_cb13051_c16/f1p0/1996-1F	HB-HD-ZIP	TF
F01_cb13051_c21/f1p0/1729-1F	HB-HD-ZIP	TF
F01_cb13051_c25/f1p0/1706-2F	HB-HD-ZIP	TF
F01_cb13051_c29/f1p0/1982-0F	HB-HD-ZIP	TF
F01_cb13051_c3/f4p0/1715-1F	HB-HD-ZIP	TF
F01_cb13051_c30/f1p0/1597-0F	HB-HD-ZIP	TF
F01_cb13051_c38/f1p0/1252-2F	HB-HD-ZIP	TF
F01_cb13051_c40/f1p0/1874-1F	HB-HD-ZIP	TF
F01_cb13051_c46/f1p0/1710-2F	HB-HD-ZIP	TF
F01_cb13051_c8/f1p0/1907-1F	HB-HD-ZIP	TF
F01_cb13077_c0/f1p0/1513-1F	AP2/ERF-ERF	TF
F01_cb13077_c1/f1p0/1301-0F	AP2/ERF-ERF	TF
F01_cb13077_c2/f1p0/1143-1F	AP2/ERF-ERF	TF
F01_cb13077_c3/f1p0/1507-1F	AP2/ERF-ERF	TF
F01_cb13101_c0/f1p0/1712-2F	WRKY	TF
F01_cb13101_c1/f1p0/1982-0F	WRKY	TF
F01_cb13101_c1/f1p0/1982-1F	WRKY	TF
F01_cb13101_c2/f1p0/1946-2F	WRKY	TF
F01_cb13113_c10/f1p0/1260-0F	LOB	TF
F01_cb13113_c12/f1p0/1466-0F	LOB	TF
F01_cb13113_c16/f3p0/1589-1F	LOB	TF
F01_cb13113_c16/f3p0/1589-2F	LOB	TF
F01_cb13113_c6/f3p1/1198-2F	LOB	TF
F01_cb13113_c7/f3p1/1256-0F	LOB	TF
F01_cb13113_c8/f1p0/1808-0F	LOB	TF
F01_cb13113_c8/f1p0/1808-2F	LOB	TF
F01_cb13116_c2/f1p0/1807-2F	GARP-G2-like	TF
F01_cb13116_c3/f1p0/1200-0F	GARP-G2-like	TF
F01_cb13116_c5/f2p0/1351-2F	GARP-G2-like	TF
F01_cb13116_c6/f1p0/1339-1F	GARP-G2-like	TF
F01_cb13119_c11/f1p0/705-1F	AP2/ERF-ERF	TF
F01_cb13119_c15/f7p0/1014-1F	AP2/ERF-ERF	TF
F01_cb13119_c5/f1p0/1025-2F	AP2/ERF-ERF	TF
F01_cb13119_c7/f1p0/1058-1F	AP2/ERF-ERF	TF
F01_cb13131_c0/f4p0/1380-1F	bZIP	TF
F01_cb13131_c1/f3p0/1290-2F	bZIP	TF
F01_cb13131_c2/f2p0/1051-1F	bZIP	TF
F01_cb13131_c3/f1p0/1199-1F	bZIP	TF
F01_cb13131_c4/f1p0/1092-0F	bZIP	TF
F01_cb13131_c5/f1p0/1392-1F	bZIP	TF
F01_cb13154_c0/f2p0/1326-0F	WRKY	TF
F01_cb13154_c1/f1p0/1444-0F	WRKY	TF
F01_cb13154_c1/f1p0/1444-2F	WRKY	TF
F01_cb13154_c2/f1p0/1372-2F	WRKY	TF
F01_cb13154_c3/f1p0/1640-1F	WRKY	TF
F01_cb13154_c4/f1p0/1596-1F	WRKY	TF
F01_cb13159_c0/f17p1/883-1F	AP2/ERF-ERF	TF
F01_cb13159_c10/f1p1/854-0F	AP2/ERF-ERF	TF
F01_cb13159_c12/f1p0/817-0F	AP2/ERF-ERF	TF
F01_cb13159_c13/f1p1/797-2F	AP2/ERF-ERF	TF
F01_cb13159_c14/f1p0/757-1F	AP2/ERF-ERF	TF
F01_cb13159_c15/f1p0/621-1F	AP2/ERF-ERF	TF
F01_cb13159_c2/f3p0/741-0F	AP2/ERF-ERF	TF
F01_cb13159_c4/f2p0/925-0F	AP2/ERF-ERF	TF
F01_cb13159_c6/f1p0/896-2F	AP2/ERF-ERF	TF
F01_cb13167_c1/f1p0/1655-0F	C2C2-Dof	TF
F01_cb1317_c13/f1p1/3174-1F	B3-ARF	TF
F01_cb1317_c21/f1p0/4481-2F	B3	TF
F01_cb1317_c4/f2p3/2934-1F	B3-ARF	TF
F01_cb1317_c5/f1p3/3866-0F	B3	TF
F01_cb1317_c6/f1p2/3763-2F	B3	TF
F01_cb1317_c8/f1p2/2711-2F	B3-ARF	TF
F01_cb13195_c0/f1p0/1612-1F	bHLH	TF
F01_cb13227_c0/f3p0/1518-2F	MADS-MIKC	TF
F01_cb13227_c1/f2p0/1556-2F	MADS-MIKC	TF
F01_cb13227_c4/f1p0/1555-0F	MADS-MIKC	TF
F01_cb13227_c5/f1p1/1550-1F	MADS-MIKC	TF
F01_cb13227_c6/f1p0/1642-0F	MADS-MIKC	TF
F01_cb13227_c7/f1p0/1783-0F	MADS-MIKC	TF
F01_cb13232_c0/f1p0/1923-0F	C3H	TF
F01_cb13235_c0/f1p0/1186-2F	zf-HD	TF
F01_cb13235_c1/f1p0/1204-2F	zf-HD	TF
F01_cb13261_c1/f1p0/1874-1F	TUB	TF
F01_cb13261_c2/f1p0/1554-1F	TUB	TF
F01_cb13268_c4/f1p0/1969-2F	C3H	TF
F01_cb13322_c63/f1p0/2419-2F	AP2/ERF-ERF	TF
F01_cb13328_c10/f1p0/1169-1F	Tify	TF
F01_cb13328_c11/f1p0/1648-2F	Tify	TF
F01_cb13328_c12/f1p0/1568-0F	Tify	TF
F01_cb13328_c16/f1p1/1033-2F	Tify	TF
F01_cb13328_c17/f10p1/976-0F	Tify	TF
F01_cb13328_c5/f1p0/1134-2F	Tify	TF
F01_cb13328_c6/f1p1/1000-2F	Tify	TF
F01_cb13328_c7/f1p0/1035-0F	Tify	TF
F01_cb13328_c8/f1p0/1093-2F	Tify	TF
F01_cb13328_c9/f1p0/1257-0F	Tify	TF
F01_cb13355_c1/f1p0/1449-1F	NF-YC	TF
F01_cb13355_c10/f1p0/1789-1F	NF-YC	TF
F01_cb13355_c11/f1p0/1592-2F	NF-YC	TF
F01_cb13355_c16/f1p0/1463-1F	NF-YC	TF
F01_cb13355_c3/f1p0/1460-2F	NF-YC	TF
F01_cb13355_c5/f1p0/1500-2F	NF-YC	TF
F01_cb13370_c0/f2p0/1896-2R	Trihelix	TF
F01_cb13370_c2/f1p0/1955-2R	Trihelix	TF
F01_cb13370_c5/f1p0/1851-0R	Trihelix	TF
F01_cb1341_c29/f1p0/3799-1R	GARP-ARR-B	TF
F01_cb13421_c1/f1p0/1352-0F	GARP-G2-like	TF
F01_cb13425_c0/f3p1/1775-2F	C2H2	TF
F01_cb13425_c2/f1p0/1624-2F	C2H2	TF
F01_cb13431_c1/f1p0/1715-1F	NAC	TF
F01_cb13458_c1/f1p0/1696-2F	MYB-related	TF
F01_cb13462_c3/f1p0/1891-2F	HSF	TF
F01_cb13462_c4/f1p0/1491-0F	HSF	TF
F01_cb13464_c1/f1p0/1297-1F	bHLH	TF
F01_cb13464_c2/f1p0/1302-1F	bHLH	TF
F01_cb13464_c3/f1p0/1183-1F	bHLH	TF
F01_cb13482_c2/f1p0/1317-0F	HB-KNOX	TF
F01_cb13482_c6/f5p0/1399-2F	HB-KNOX	TF
F01_cb13507_c0/f1p0/950-0F	bZIP	TF
F01_cb13507_c1/f1p0/1006-2F	bZIP	TF
F01_cb13522_c2/f1p0/1656-1F	GARP-G2-like	TF
F01_cb13541_c0/f1p0/1270-0F	SRS	TF
F01_cb13541_c1/f1p0/1824-2F	SRS	TF
F01_cb13541_c2/f1p0/929-1F	SRS	TF
F01_cb13541_c2/f1p0/929-2F	SRS	TF
F01_cb13566_c0/f5p0/1682-0F	bHLH	TF
F01_cb13566_c1/f3p0/1354-2F	bHLH	TF
F01_cb13566_c2/f1p0/1664-1F	bHLH	TF
F01_cb13566_c6/f1p0/1759-0F	bHLH	TF
F01_cb13566_c7/f1p0/1397-1F	bHLH	TF
F01_cb13566_c8/f1p0/1911-0F	bHLH	TF
F01_cb13593_c1/f4p0/955-2F	Tify	TF
F01_cb13593_c2/f1p0/933-1F	Tify	TF
F01_cb13593_c4/f1p0/1122-1F	Tify	TF
F01_cb13593_c5/f1p0/916-2F	Tify	TF
F01_cb13601_c171/f1p0/1793-2F	AP2/ERF-ERF	TF
F01_cb13601_c222/f1p0/976-1F	AP2/ERF-ERF	TF
F01_cb13601_c47/f2p0/900-0F	AP2/ERF-ERF	TF
F01_cb13601_c48/f2p0/932-2F	AP2/ERF-ERF	TF
F01_cb13637_c1/f1p0/1590-2F	NAC	TF
F01_cb13637_c3/f1p0/1752-1F	NAC	TF
F01_cb13637_c4/f1p0/1759-2F	NAC	TF
F01_cb13661_c0/f2p0/1479-0F	SBP	TF
F01_cb13661_c1/f2p0/1594-0F	SBP	TF
F01_cb13661_c10/f1p0/1382-1F	SBP	TF
F01_cb13661_c3/f1p0/1679-1F	SBP	TF
F01_cb13661_c6/f1p0/1564-1F	SBP	TF
F01_cb13661_c7/f1p0/1503-0F	SBP	TF
F01_cb13661_c8/f1p0/1271-1F	SBP	TF
F01_cb1371_c10/f1p0/2340-1F	bHLH	TF
F01_cb1371_c11/f1p0/3169-0F	bHLH	TF
F01_cb1371_c12/f1p0/2970-1F	bHLH	TF
F01_cb1371_c13/f1p0/2839-0F	bHLH	TF
F01_cb1371_c14/f1p0/2819-0F	bHLH	TF
F01_cb1371_c15/f1p0/2446-0F	bHLH	TF
F01_cb1371_c20/f1p0/2173-2F	bHLH	TF
F01_cb1371_c3/f2p0/2881-1F	bHLH	TF
F01_cb1371_c7/f1p0/2480-0F	bHLH	TF
F01_cb13758_c1/f1p0/1508-0F	NF-YC	TF
F01_cb13758_c2/f1p0/1982-1F	NF-YC	TF
F01_cb13758_c3/f1p0/1148-2F	NF-YC	TF
F01_cb13765_c1/f1p1/1730-0F	TCP	TF
F01_cb13765_c2/f1p1/1928-1F	TCP	TF
F01_cb13783_c3/f1p0/1314-1F	MADS-M-type	TF
F01_cb137_c38/f1p0/3346-2F	RWP-RK	TF
F01_cb137_c4/f2p0/3150-1F	RWP-RK	TF
F01_cb137_c45/f1p0/3424-0F	RWP-RK	TF
F01_cb137_c46/f1p0/3765-1F	RWP-RK	TF
F01_cb137_c50/f1p0/2344-0F	RWP-RK	TF
F01_cb13804_c0/f1p0/1424-0F	C2H2	TF
F01_cb13804_c1/f1p0/932-1F	C2H2	TF
F01_cb13804_c2/f1p0/1376-1F	C2H2	TF
F01_cb13824_c1/f1p0/1167-0F	C2C2-GATA	TF
F01_cb13824_c2/f1p0/580-0F	C2C2-GATA	TF
F01_cb13836_c0/f3p0/1181-1F	NF-YA	TF
F01_cb13836_c1/f3p0/1215-0F	NF-YA	TF
F01_cb13836_c2/f1p0/1285-2F	NF-YA	TF
F01_cb13836_c3/f1p0/1242-2F	NF-YA	TF
F01_cb13854_c0/f1p0/1210-2F	MADS-MIKC	TF
F01_cb13854_c1/f1p0/1445-2F	MADS-MIKC	TF
F01_cb13854_c2/f1p0/451-1F	MADS-M-type	TF
F01_cb13861_c0/f1p0/1520-1F	bHLH	TF
F01_cb13861_c1/f1p0/1663-2F	bHLH	TF
F01_cb13884_c0/f2p0/1734-1F	C2C2-Dof	TF
F01_cb13884_c1/f1p0/1827-0F	C2C2-Dof	TF
F01_cb13890_c1/f8p0/1821-0F	C3H	TF
F01_cb13890_c5/f1p0/1997-2F	C3H	TF
F01_cb13890_c7/f1p0/1703-1F	C3H	TF
F01_cb13896_c10/f1p0/1505-2F	C3H	TF
F01_cb13896_c3/f4p0/1694-2F	C3H	TF
F01_cb13896_c7/f1p0/1547-0F	C3H	TF
F01_cb13896_c8/f1p0/1466-0F	C3H	TF
F01_cb13896_c9/f1p0/1712-1F	C3H	TF
F01_cb13902_c1/f1p0/1362-2F	C2C2-CO-like	TF
F01_cb13905_c11/f1p0/1147-0F	C2H2	TF
F01_cb13905_c14/f1p0/1210-0F	C2H2	TF
F01_cb13905_c20/f1p0/1076-2F	C2H2	TF
F01_cb13905_c21/f2p0/1115-1F	C2H2	TF
F01_cb13905_c22/f1p1/1145-0F	C2H2	TF
F01_cb13905_c28/f1p0/1252-1F	C2H2	TF
F01_cb13905_c30/f1p0/1167-0F	C2H2	TF
F01_cb13905_c31/f1p0/1102-1F	C2H2	TF
F01_cb13905_c32/f1p0/1228-0F	C2H2	TF
F01_cb13905_c33/f1p0/1195-1F	C2H2	TF
F01_cb13905_c38/f1p0/1320-2F	C2H2	TF
F01_cb13905_c39/f1p0/1102-0F	C2H2	TF
F01_cb13905_c40/f1p0/1267-2F	C2H2	TF
F01_cb13905_c41/f1p0/1253-1F	C2H2	TF
F01_cb13905_c43/f1p0/1214-1F	C2H2	TF
F01_cb13905_c44/f1p0/1201-1F	C2H2	TF
F01_cb13905_c46/f1p2/787-1F	C2H2	TF
F01_cb13924_c12/f8p0/1098-0F	AP2/ERF-ERF	TF
F01_cb13924_c13/f1p0/1081-1F	AP2/ERF-ERF	TF
F01_cb13924_c2/f2p0/1115-0F	AP2/ERF-ERF	TF
F01_cb13924_c3/f1p0/1037-0F	AP2/ERF-ERF	TF
F01_cb13924_c5/f1p1/1101-0F	AP2/ERF-ERF	TF
F01_cb13924_c6/f1p0/1162-1F	AP2/ERF-ERF	TF
F01_cb13924_c7/f1p0/943-2F	AP2/ERF-ERF	TF
F01_cb13934_c0/f2p0/1370-2F	bHLH	TF
F01_cb13934_c1/f1p0/1369-2F	bHLH	TF
F01_cb13934_c2/f1p0/1416-2F	bHLH	TF
F01_cb13934_c3/f1p0/1470-2F	bHLH	TF
F01_cb13957_c0/f1p0/1374-2F	Trihelix	TF
F01_cb13957_c1/f1p0/1431-1F	Trihelix	TF
F01_cb13957_c3/f1p0/1233-2F	Trihelix	TF
F01_cb13958_c1/f1p0/1416-0F	bZIP	TF
F01_cb13958_c2/f1p0/1580-2F	bZIP	TF
F01_cb13978_c3/f1p0/1605-1F	HB-WOX	TF
F01_cb13978_c6/f3p0/985-2F	HB-WOX	TF
F01_cb13985_c0/f2p0/1644-0F	NF-YA	TF
F01_cb13985_c2/f1p0/1267-2F	NF-YA	TF
F01_cb13986_c0/f1p0/1752-1F	MYB-related	TF
F01_cb13986_c1/f1p0/1885-1F	MYB-related	TF
F01_cb13986_c2/f1p0/1921-2F	MYB-related	TF
F01_cb13991_c12/f1p0/957-2F	AP2/ERF-ERF	TF
F01_cb13991_c14/f10p1/1030-2F	AP2/ERF-ERF	TF
F01_cb13991_c16/f1p0/1144-2F	AP2/ERF-ERF	TF
F01_cb13991_c18/f1p0/780-2F	AP2/ERF-ERF	TF
F01_cb13991_c21/f2p0/978-2F	AP2/ERF-ERF	TF
F01_cb13991_c22/f47p0/966-1F	AP2/ERF-ERF	TF
F01_cb13991_c23/f1p1/1036-1F	AP2/ERF-ERF	TF
F01_cb13991_c6/f1p0/902-2F	AP2/ERF-ERF	TF
F01_cb13991_c7/f1p1/1044-2F	AP2/ERF-ERF	TF
F01_cb13998_c55/f1p0/1897-2F	Alfin-like	TF
F01_cb13998_c61/f1p0/1465-1F	Alfin-like	TF
F01_cb13998_c68/f2p0/1239-1F	Alfin-like	TF
F01_cb14021_c0/f2p0/1647-0F	bZIP	TF
F01_cb14021_c1/f2p0/1589-2F	bZIP	TF
F01_cb14021_c3/f1p0/1917-1F	bZIP	TF
F01_cb14059_c1/f1p0/1455-2F	C2C2-GATA	TF
F01_cb14059_c2/f1p0/1525-2F	C2C2-GATA	TF
F01_cb14102_c0/f2p0/1170-1F	MYB-related	TF
F01_cb14102_c1/f2p0/1141-0F	MYB-related	TF
F01_cb14102_c2/f2p0/1158-0F	MYB-related	TF
F01_cb14105_c0/f3p0/1570-1F	Trihelix	TF
F01_cb14105_c1/f2p0/1731-1F	Trihelix	TF
F01_cb14105_c10/f1p0/1664-1F	Trihelix	TF
F01_cb14105_c2/f2p0/1712-2F	Trihelix	TF
F01_cb14105_c4/f1p0/1255-0F	Trihelix	TF
F01_cb14105_c8/f1p0/1811-2F	Trihelix	TF
F01_cb14105_c9/f1p0/1704-0F	Trihelix	TF
F01_cb14120_c1/f2p0/1103-2F	AP2/ERF-ERF	TF
F01_cb14120_c10/f1p0/1048-1F	AP2/ERF-ERF	TF
F01_cb14120_c11/f1p0/952-1F	AP2/ERF-ERF	TF
F01_cb14120_c13/f2p0/963-1F	AP2/ERF-ERF	TF
F01_cb14120_c4/f2p0/1058-0F	AP2/ERF-ERF	TF
F01_cb14120_c5/f2p3/1126-2F	AP2/ERF-ERF	TF
F01_cb14120_c6/f1p1/1114-0F	AP2/ERF-ERF	TF
F01_cb14120_c8/f1p0/1157-0F	AP2/ERF-ERF	TF
F01_cb14120_c9/f1p0/1237-2F	AP2/ERF-ERF	TF
F01_cb14142_c1/f1p0/1551-2F	C2H2	TF
F01_cb14142_c2/f1p0/1626-1F	C2H2	TF
F01_cb14142_c3/f1p0/1693-1F	C2H2	TF
F01_cb14142_c4/f1p0/1443-1F	C2H2	TF
F01_cb14148_c0/f1p0/1423-2F	GARP-G2-like	TF
F01_cb14148_c1/f1p0/1642-0F	GARP-G2-like	TF
F01_cb1417_c11/f1p0/2938-2F	HB-BELL	TF
F01_cb1417_c14/f1p0/2735-2F	HB-BELL	TF
F01_cb1417_c15/f1p0/3028-2F	HB-BELL	TF
F01_cb1417_c16/f1p0/3493-0F	HB-BELL	TF
F01_cb1417_c2/f1p0/3016-2F	HB-BELL	TF
F01_cb1417_c20/f1p0/3029-2F	HB-BELL	TF
F01_cb1417_c22/f1p0/2237-0F	HB-BELL	TF
F01_cb1417_c25/f1p0/2809-2F	HB-BELL	TF
F01_cb1417_c27/f1p0/3094-0F	HB-BELL	TF
F01_cb1417_c29/f1p0/2969-1F	HB-BELL	TF
F01_cb1417_c32/f1p0/2748-0F	HB-BELL	TF
F01_cb1417_c33/f1p0/2635-1F	HB-BELL	TF
F01_cb1417_c34/f1p0/2305-0F	HB-BELL	TF
F01_cb1417_c35/f1p1/2696-0F	HB-BELL	TF
F01_cb1417_c36/f1p1/2956-0F	HB-BELL	TF
F01_cb1417_c37/f1p0/2634-2F	HB-BELL	TF
F01_cb1417_c39/f1p2/2824-1F	HB-other	TF
F01_cb1417_c40/f1p1/2803-1F	HB-BELL	TF
F01_cb14186_c0/f2p0/1761-2F	C2H2	TF
F01_cb14195_c0/f1p0/1982-0F	NAC	TF
F01_cb14195_c1/f1p0/1541-1F	NAC	TF
F01_cb14195_c4/f1p0/1668-1F	NAC	TF
F01_cb14206_c0/f2p0/1216-2F	PLATZ	TF
F01_cb14206_c1/f1p0/1339-1F	PLATZ	TF
F01_cb14206_c2/f1p0/1198-2F	PLATZ	TF
F01_cb14223_c4/f1p0/1517-2F	C2H2	TF
F01_cb14223_c5/f2p0/1412-1F	C2H2	TF
F01_cb14231_c0/f1p0/1074-1F	C2H2	TF
F01_cb14231_c1/f1p0/1099-2F	C2H2	TF
F01_cb14274_c0/f2p0/1155-0F	zf-HD	TF
F01_cb14315_c0/f1p0/1019-2F	AP2/ERF-ERF	TF
F01_cb14315_c1/f1p0/1090-2F	AP2/ERF-ERF	TF
F01_cb14315_c3/f1p0/1094-2F	AP2/ERF-ERF	TF
F01_cb14315_c4/f1p0/1023-0F	AP2/ERF-ERF	TF
F01_cb14328_c0/f3p0/1623-2F	bHLH	TF
F01_cb14328_c1/f1p0/1735-2F	bHLH	TF
F01_cb14328_c2/f1p0/1468-0F	bHLH	TF
F01_cb14333_c0/f1p0/1341-1F	MYB-related	TF
F01_cb14333_c1/f1p0/1253-2F	MYB-related	TF
F01_cb14338_c0/f1p0/1566-0F	AP2/ERF-AP2	TF
F01_cb14356_c0/f2p0/1555-1F	MYB	TF
F01_cb14383_c0/f2p0/487-2F	S1Fa-like	TF
F01_cb14383_c1/f1p0/1290-1F	S1Fa-like	TF
F01_cb14383_c2/f1p0/1573-2F	S1Fa-like	TF
F01_cb14383_c3/f1p0/540-0F	S1Fa-like	TF
F01_cb14383_c4/f1p0/339-1F	S1Fa-like	TF
F01_cb14385_c0/f2p1/1413-0F	WRKY	TF
F01_cb14385_c1/f1p0/1362-2F	WRKY	TF
F01_cb14397_c0/f2p0/1611-1F	HB-HD-ZIP	TF
F01_cb14402_c12/f11p0/1138-0F	AP2/ERF-ERF	TF
F01_cb14402_c2/f5p0/1137-2F	AP2/ERF-ERF	TF
F01_cb14402_c27/f1p0/1454-1F	AP2/ERF-ERF	TF
F01_cb14402_c28/f1p0/1056-1F	AP2/ERF-ERF	TF
F01_cb14402_c40/f1p0/1129-1F	AP2/ERF-ERF	TF
F01_cb14402_c41/f1p0/1188-0F	AP2/ERF-ERF	TF
F01_cb14402_c51/f1p0/1265-0F	AP2/ERF-ERF	TF
F01_cb14402_c54/f1p0/1299-0F	AP2/ERF-ERF	TF
F01_cb14402_c55/f1p0/1260-0F	AP2/ERF-ERF	TF
F01_cb14402_c56/f1p0/1288-2F	AP2/ERF-ERF	TF
F01_cb14402_c64/f1p0/1107-2F	AP2/ERF-ERF	TF
F01_cb14402_c65/f1p0/1202-1F	AP2/ERF-ERF	TF
F01_cb14402_c68/f1p0/1229-1F	AP2/ERF-ERF	TF
F01_cb14402_c69/f1p0/3366-0F	AP2/ERF-ERF	TF
F01_cb14402_c80/f7p0/984-2F	AP2/ERF-ERF	TF
F01_cb14402_c84/f2p1/1280-1F	AP2/ERF-ERF	TF
F01_cb14407_c1/f3p0/1103-1F	bHLH	TF
F01_cb14407_c4/f1p0/1129-0F	bHLH	TF
F01_cb1441_c11/f1p0/3798-1F	FAR1	TF
F01_cb1441_c13/f1p0/3084-1F	FAR1	TF
F01_cb1441_c16/f1p0/3359-2F	FAR1	TF
F01_cb1441_c19/f1p0/3468-2F	FAR1	TF
F01_cb1441_c24/f1p0/3035-0F	FAR1	TF
F01_cb1441_c36/f1p0/3170-0F	FAR1	TF
F01_cb1441_c39/f1p0/3476-1F	FAR1	TF
F01_cb1441_c44/f1p0/2421-1F	FAR1	TF
F01_cb1441_c45/f1p0/3243-1F	FAR1	TF
F01_cb1441_c53/f1p0/4738-0F	FAR1	TF
F01_cb1441_c54/f1p0/4561-0F	FAR1	TF
F01_cb14429_c12/f1p0/1070-1F	GRAS	TF
F01_cb14429_c15/f1p0/1749-0F	GRAS	TF
F01_cb14429_c16/f1p0/891-0F	GRAS	TF
F01_cb14438_c0/f4p0/1149-2F	LOB	TF
F01_cb14438_c1/f1p0/1144-2F	LOB	TF
F01_cb14438_c2/f1p0/1133-0F	LOB	TF
F01_cb14452_c0/f4p0/1207-0F	HB-HD-ZIP	TF
F01_cb14452_c2/f1p0/1027-2F	HB-HD-ZIP	TF
F01_cb14452_c3/f1p0/1176-2F	HB-HD-ZIP	TF
F01_cb1445_c1/f1p0/3017-0F	C3H	TF
F01_cb1445_c6/f1p0/2969-1F	C3H	TF
F01_cb14485_c1/f1p0/1919-0F	C2H2	TF
F01_cb14485_c1/f1p0/1919-2F	C2H2	TF
F01_cb14485_c2/f1p0/1909-2F	C2H2	TF
F01_cb1449_c18/f1p0/3131-1F	CAMTA	TF
F01_cb1449_c5/f1p0/3715-2F	CAMTA	TF
F01_cb1449_c9/f2p0/3052-2F	CAMTA	TF
F01_cb14512_c0/f3p0/1580-0F	BES1	TF
F01_cb14521_c0/f2p0/1885-1F	bHLH	TF
F01_cb14521_c1/f1p0/1763-0F	bHLH	TF
F01_cb14521_c2/f1p0/1863-2F	bHLH	TF
F01_cb14521_c3/f1p0/1630-0F	bHLH	TF
F01_cb14544_c15/f1p0/790-2F	C2H2	TF
F01_cb14544_c17/f2p0/539-1F	C2H2	TF
F01_cb14544_c19/f5p0/1183-1F	C2H2	TF
F01_cb14544_c6/f1p0/1316-1F	C2H2	TF
F01_cb14544_c7/f1p0/1261-2F	C2H2	TF
F01_cb14544_c8/f1p0/1162-2F	C2H2	TF
F01_cb14544_c9/f1p0/894-0F	C2H2	TF
F01_cb14573_c0/f2p0/1757-2F	C2H2	TF
F01_cb14573_c1/f1p0/1514-2F	C2H2	TF
F01_cb14573_c2/f1p0/1720-2F	C2H2	TF
F01_cb14573_c3/f1p0/1765-0F	C2H2	TF
F01_cb14602_c0/f2p0/1663-0F	AP2/ERF-ERF	TF
F01_cb14602_c1/f1p0/1556-2F	AP2/ERF-ERF	TF
F01_cb14602_c2/f1p0/1434-1F	AP2/ERF-ERF	TF
F01_cb14605_c2/f1p0/1011-1F	FAR1	TF
F01_cb14605_c4/f1p0/1177-0F	FAR1	TF
F01_cb14605_c5/f1p0/1525-1F	FAR1	TF
F01_cb14607_c1/f1p0/1724-1F	DBP	TF
F01_cb14607_c2/f1p0/1601-2F	DBP	TF
F01_cb14635_c2/f1p0/1757-0F	GARP-G2-like	TF
F01_cb14635_c4/f3p0/1748-2F	GARP-G2-like	TF
F01_cb14660_c0/f3p0/923-0F	Whirly	TF
F01_cb14690_c0/f2p0/1124-2F	AP2/ERF-ERF	TF
F01_cb14690_c1/f1p0/1992-2F	AP2/ERF-ERF	TF
F01_cb14690_c2/f1p0/1047-1F	AP2/ERF-ERF	TF
F01_cb14703_c0/f1p0/1242-1F	bZIP	TF
F01_cb14703_c1/f1p0/1421-1F	bZIP	TF
F01_cb14719_c0/f11p1/943-1F	AP2/ERF-ERF	TF
F01_cb14719_c3/f1p0/960-1F	AP2/ERF-ERF	TF
F01_cb14742_c1/f1p0/1549-2F	BBR-BPC	TF
F01_cb14742_c2/f1p0/1478-1F	BBR-BPC	TF
F01_cb14742_c3/f1p0/1307-0F	BBR-BPC	TF
F01_cb14742_c3/f1p0/1307-2F	BBR-BPC	TF
F01_cb14742_c3/f1p0/1307-2R	BBR-BPC	TF
F01_cb14742_c4/f1p0/1553-0F	BBR-BPC	TF
F01_cb14758_c0/f2p0/1132-2F	MYB	TF
F01_cb14758_c1/f1p0/1162-2F	MYB	TF
F01_cb14761_c0/f1p0/1342-2F	bHLH	TF
F01_cb14761_c1/f1p0/1173-2F	bHLH	TF
F01_cb14761_c2/f1p0/1691-0F	bHLH	TF
F01_cb14761_c3/f1p0/1319-0F	bHLH	TF
F01_cb14761_c4/f1p0/1419-1F	bHLH	TF
F01_cb14762_c1/f1p0/1697-2F	C3H	TF
F01_cb14762_c4/f1p0/1831-0F	C3H	TF
F01_cb14820_c0/f2p0/929-1F	AP2/ERF-ERF	TF
F01_cb14821_c1/f1p0/1310-0F	C2C2-GATA	TF
F01_cb14821_c3/f1p0/1540-2F	C2C2-GATA	TF
F01_cb14839_c1/f1p0/1661-1F	C3H	TF
F01_cb14888_c2/f1p0/1845-1F	bHLH	TF
F01_cb14888_c6/f4p0/1881-0F	bHLH	TF
F01_cb14906_c0/f1p0/1512-2F	OFP	TF
F01_cb14906_c1/f1p0/1275-1F	OFP	TF
F01_cb14906_c2/f1p0/1232-1F	OFP	TF
F01_cb14909_c1/f1p0/990-0F	B3	TF
F01_cb14973_c0/f8p0/971-2F	AP2/ERF-ERF	TF
F01_cb14986_c0/f2p0/1134-0F	WRKY	TF
F01_cb14986_c1/f1p0/1196-0F	WRKY	TF
F01_cb14990_c3/f1p0/1639-0F	bHLH	TF
F01_cb14990_c4/f1p0/1281-0F	bHLH	TF
F01_cb14990_c6/f1p0/1605-1F	bHLH	TF
F01_cb14994_c1/f1p0/1293-0F	AP2/ERF-ERF	TF
F01_cb15011_c1/f1p0/1663-2F	AP2/ERF-ERF	TF
F01_cb15026_c0/f2p0/1492-2F	HB-HD-ZIP	TF
F01_cb15026_c2/f1p0/1455-2F	HB-HD-ZIP	TF
F01_cb15041_c17/f2p0/1823-2F	C3H	TF
F01_cb15041_c40/f1p0/1803-1F	C3H	TF
F01_cb15041_c41/f1p0/1773-0F	C3H	TF
F01_cb15041_c41/f1p0/1773-2F	C3H	TF
F01_cb15041_c90/f1p0/1616-0F	C3H	TF
F01_cb15041_c90/f1p0/1616-1F	C3H	TF
F01_cb15041_c90/f1p0/1616-2F	C3H	TF
F01_cb15074_c1/f1p0/1431-0F	MYB-related	TF
F01_cb15097_c0/f2p0/1302-1F	Trihelix	TF
F01_cb15098_c1/f2p0/1804-2F	bZIP	TF
F01_cb15098_c10/f2p0/1792-2F	bZIP	TF
F01_cb15098_c11/f1p0/1789-1F	bZIP	TF
F01_cb15098_c14/f1p0/1753-2F	bZIP	TF
F01_cb15098_c15/f3p0/1853-0F	bZIP	TF
F01_cb15098_c16/f1p0/1769-2F	bZIP	TF
F01_cb15098_c2/f2p0/1936-0F	bZIP	TF
F01_cb15098_c3/f2p0/1829-2F	bZIP	TF
F01_cb15098_c7/f1p0/1888-0F	bZIP	TF
F01_cb15113_c0/f1p0/1325-1F	MYB-related	TF
F01_cb15113_c1/f1p0/1306-0F	MYB-related	TF
F01_cb15119_c0/f1p0/1443-0F	Tify	TF
F01_cb15119_c1/f1p0/1551-1F	Tify	TF
F01_cb15136_c0/f3p0/1700-1F	C2C2-Dof	TF
F01_cb15160_c10/f1p0/1394-2F	C3H	TF
F01_cb15160_c6/f1p0/1457-0F	C3H	TF
F01_cb15160_c6/f1p0/1457-1F	C3H	TF
F01_cb15160_c7/f1p0/1053-2F	C3H	TF
F01_cb15167_c1/f1p0/1642-0F	MYB	TF
F01_cb15167_c2/f1p0/1495-1F	MYB-related	TF
F01_cb15177_c0/f2p0/1653-2F	GRAS	TF
F01_cb15177_c1/f1p0/1752-0F	GRAS	TF
F01_cb15177_c1/f1p0/1752-1F	GRAS	TF
F01_cb15177_c1/f1p0/1752-2F	GRAS	TF
F01_cb15177_c4/f1p0/1729-2F	GRAS	TF
F01_cb15198_c1/f1p0/2006-1F	MYB	TF
F01_cb15199_c2/f1p0/1569-1F	WRKY	TF
F01_cb15201_c0/f1p0/1532-1F	C2C2-Dof	TF
F01_cb15201_c1/f1p0/1245-1F	C2C2-Dof	TF
F01_cb15212_c2/f1p0/1509-1F	Trihelix	TF
F01_cb15212_c3/f1p0/1232-0F	Trihelix	TF
F01_cb15217_c0/f2p0/1188-0F	Alfin-like	TF
F01_cb15220_c0/f3p0/1727-0F	GRAS	TF
F01_cb15220_c1/f1p0/1938-2F	GRAS	TF
F01_cb15220_c2/f1p0/1788-1F	GRAS	TF
F01_cb15220_c2/f1p0/1788-2F	GRAS	TF
F01_cb15241_c0/f1p0/1751-0F	bHLH	TF
F01_cb15241_c1/f1p0/1656-0F	bHLH	TF
F01_cb15280_c1/f2p0/1311-2F	bHLH	TF
F01_cb15280_c2/f1p0/1274-1F	bHLH	TF
F01_cb15280_c3/f1p0/1235-2F	bHLH	TF
F01_cb15280_c5/f1p0/1280-2F	bHLH	TF
F01_cb15280_c6/f1p0/1278-0F	bHLH	TF
F01_cb15283_c0/f2p0/1775-1F	NAC	TF
F01_cb15283_c0/f2p0/1775-2F	NAC	TF
F01_cb15283_c1/f1p0/1760-0F	NAC	TF
F01_cb15283_c1/f1p0/1760-1F	NAC	TF
F01_cb15315_c0/f1p0/1040-1F	HB-WOX	TF
F01_cb15315_c1/f1p0/1031-0F	HB-WOX	TF
F01_cb15315_c2/f1p0/1353-0F	HB-WOX	TF
F01_cb15315_c3/f2p0/1072-2F	HB-WOX	TF
F01_cb15315_c4/f1p0/901-0F	HB-WOX	TF
F01_cb15361_c0/f3p0/1133-0F	HB-WOX	TF
F01_cb15361_c3/f1p0/1309-0F	HB-WOX	TF
F01_cb15361_c4/f1p0/1328-0F	HB-WOX	TF
F01_cb15398_c0/f1p0/1020-1F	C2C2-LSD	TF
F01_cb15398_c1/f1p0/1013-2F	C2C2-LSD	TF
F01_cb15402_c0/f2p0/1167-0F	Whirly	TF
F01_cb15402_c1/f1p0/968-1F	Whirly	TF
F01_cb1542_c10/f1p0/3643-1F	HB-PHD	TF
F01_cb1542_c13/f1p0/2179-1F	HB-other	TF
F01_cb1542_c16/f1p0/3001-1F	HB-PHD	TF
F01_cb1542_c19/f1p0/2582-2F	HB-other	TF
F01_cb1542_c21/f1p0/1952-2F	HB-other	TF
F01_cb1542_c25/f1p0/1713-1F	HB-other	TF
F01_cb1542_c3/f1p0/3755-1F	HB-PHD	TF
F01_cb1542_c4/f1p0/3489-1F	HB-PHD	TF
F01_cb1542_c6/f1p0/3566-2F	HB-PHD	TF
F01_cb1542_c7/f1p0/3572-1F	HB-other	TF
F01_cb1542_c8/f1p0/3670-0F	HB-PHD	TF
F01_cb1542_c9/f1p0/3540-2F	HB-PHD	TF
F01_cb15441_c1/f1p0/1017-2F	C3H	TF
F01_cb15441_c2/f1p0/1047-0F	C3H	TF
F01_cb15441_c3/f1p0/1218-1F	C3H	TF
F01_cb15451_c0/f3p0/1277-0F	WRKY	TF
F01_cb15451_c1/f1p0/1320-1F	WRKY	TF
F01_cb15463_c0/f1p0/1734-0F	NAC	TF
F01_cb15463_c2/f1p0/1417-0F	NAC	TF
F01_cb15463_c2/f1p0/1417-1F	NAC	TF
F01_cb15547_c0/f1p0/1056-0F	AP2/ERF-ERF	TF
F01_cb15547_c1/f1p0/926-1F	AP2/ERF-ERF	TF
F01_cb15559_c11/f1p0/1655-2F	bHLH	TF
F01_cb15559_c12/f1p0/1512-1F	bHLH	TF
F01_cb15559_c15/f1p0/1301-2F	bHLH	TF
F01_cb15559_c16/f1p0/1653-1F	bHLH	TF
F01_cb15559_c2/f4p0/1677-2F	bHLH	TF
F01_cb15559_c20/f1p0/1874-0F	bHLH	TF
F01_cb15559_c6/f2p0/1793-2F	bHLH	TF
F01_cb15559_c9/f1p1/1727-1F	bHLH	TF
F01_cb15568_c11/f1p0/4521-2F	SBP	TF
F01_cb15568_c12/f1p2/4094-2F	SBP	TF
F01_cb15568_c13/f1p1/4476-0F	SBP	TF
F01_cb15568_c15/f1p1/4158-0F	SBP	TF
F01_cb15587_c0/f2p0/1348-0F	TCP	TF
F01_cb15588_c0/f5p0/985-2F	NF-YB	TF
F01_cb15588_c2/f1p0/981-1F	NF-YB	TF
F01_cb15588_c3/f1p0/1756-1F	NF-YB	TF
F01_cb15588_c4/f1p0/1017-1F	NF-YB	TF
F01_cb15606_c1/f1p0/1247-2F	Alfin-like	TF
F01_cb15606_c2/f1p0/1182-1F	Alfin-like	TF
F01_cb15615_c0/f1p0/1195-0F	C2C2-CO-like	TF
F01_cb15615_c1/f1p0/1104-2F	C2C2-CO-like	TF
F01_cb15615_c2/f1p0/1325-0F	C2C2-CO-like	TF
F01_cb15618_c1/f1p0/1385-1F	MYB	TF
F01_cb15669_c1/f1p0/1376-0F	MYB	TF
F01_cb15696_c1/f1p0/1352-1F	C2C2-GATA	TF
F01_cb15696_c2/f1p0/1367-1F	C2C2-GATA	TF
F01_cb15732_c1/f1p0/1323-2F	Trihelix	TF
F01_cb15742_c0/f1p0/1978-1F	bZIP	TF
F01_cb15742_c1/f1p0/1849-2F	bZIP	TF
F01_cb15747_c0/f1p0/1659-1F	C2C2-Dof	TF
F01_cb15747_c2/f1p0/1715-2F	C2C2-Dof	TF
F01_cb15748_c0/f3p0/1244-0F	GARP-G2-like	TF
F01_cb15748_c1/f1p0/1244-2F	GARP-G2-like	TF
F01_cb15754_c14/f2p1/2229-2F	Tify	TF
F01_cb15754_c15/f2p0/2090-0F	Tify	TF
F01_cb15754_c16/f2p0/1244-2F	Tify	TF
F01_cb15754_c17/f2p0/1610-1F	Tify	TF
F01_cb15754_c18/f2p0/1220-1F	Tify	TF
F01_cb15754_c19/f1p0/1475-1F	Tify	TF
F01_cb15754_c2/f6p0/1091-0F	Tify	TF
F01_cb15754_c26/f1p0/1589-0F	Tify	TF
F01_cb15754_c28/f1p0/893-1F	Tify	TF
F01_cb15754_c29/f1p0/1327-1F	Tify	TF
F01_cb15754_c32/f1p0/1327-2F	Tify	TF
F01_cb15754_c33/f1p0/1136-1F	Tify	TF
F01_cb15754_c35/f1p0/1291-0F	Tify	TF
F01_cb15754_c37/f1p0/1076-1F	Tify	TF
F01_cb15754_c39/f1p0/1051-1F	Tify	TF
F01_cb15754_c42/f1p0/1394-1F	Tify	TF
F01_cb15754_c43/f1p0/1091-1F	Tify	TF
F01_cb15754_c44/f1p0/1625-2F	Tify	TF
F01_cb15754_c46/f1p0/1860-1F	Tify	TF
F01_cb15754_c47/f1p0/1631-1F	Tify	TF
F01_cb15754_c49/f1p0/2267-1F	Tify	TF
F01_cb15754_c5/f6p0/1198-2F	Tify	TF
F01_cb15754_c56/f1p0/3844-0F	Tify	TF
F01_cb15754_c56/f1p0/3844-1R	Tify	TF
F01_cb15754_c58/f1p0/2272-2F	Tify	TF
F01_cb15754_c59/f1p0/2184-0R	Tify	TF
F01_cb15754_c61/f1p0/869-2F	Tify	TF
F01_cb15754_c7/f4p1/2184-1F	Tify	TF
F01_cb15763_c0/f1p1/1035-0F	bZIP	TF
F01_cb15763_c1/f1p1/1080-0F	bZIP	TF
F01_cb15763_c2/f1p0/991-2F	bZIP	TF
F01_cb15763_c3/f1p0/733-0F	bZIP	TF
F01_cb15777_c0/f1p0/959-2F	MYB-related	TF
F01_cb15777_c1/f1p0/1717-1F	MYB-related	TF
F01_cb15781_c0/f1p0/1251-2F	MYB	TF
F01_cb15781_c1/f1p0/1340-1F	MYB-related	TF
F01_cb15781_c1/f1p0/1340-2F	MYB-related	TF
F01_cb15781_c2/f1p0/1554-0F	MYB	TF
F01_cb15781_c3/f1p0/1185-0F	MYB	TF
F01_cb15811_c0/f2p0/1084-1F	Whirly	TF
F01_cb15811_c1/f2p0/1001-2F	Whirly	TF
F01_cb15811_c3/f1p0/726-1F	Whirly	TF
F01_cb15846_c0/f1p0/1163-2F	Trihelix	TF
F01_cb15846_c1/f1p0/1404-2F	Trihelix	TF
F01_cb15846_c2/f1p0/1367-0F	Trihelix	TF
F01_cb15846_c3/f1p0/5640-1F	Trihelix	TF
F01_cb15871_c0/f1p0/1022-2F	HB-HD-ZIP	TF
F01_cb15871_c1/f1p0/1171-2F	HB-HD-ZIP	TF
F01_cb15871_c2/f1p0/1930-2F	HB-other	TF
F01_cb1587_c17/f1p1/3433-0F	CAMTA	TF
F01_cb1587_c20/f1p0/3859-0F	CAMTA	TF
F01_cb1587_c20/f1p0/3859-1F	CAMTA	TF
F01_cb1587_c3/f4p0/3278-0F	CAMTA	TF
F01_cb1587_c32/f1p0/3560-1F	CAMTA	TF
F01_cb1587_c34/f1p1/3481-1F	CAMTA	TF
F01_cb1587_c42/f1p0/3248-1F	CAMTA	TF
F01_cb1587_c47/f1p0/3273-2F	CAMTA	TF
F01_cb1587_c5/f1p1/3427-2F	CAMTA	TF
F01_cb1587_c51/f1p0/3599-1F	CAMTA	TF
F01_cb1587_c54/f1p0/3277-1F	CAMTA	TF
F01_cb1587_c60/f1p0/3211-2F	CAMTA	TF
F01_cb1587_c61/f1p0/3192-0F	CAMTA	TF
F01_cb15891_c0/f1p0/930-2F	AP2/ERF-ERF	TF
F01_cb15891_c1/f1p0/914-2F	AP2/ERF-ERF	TF
F01_cb15896_c0/f1p0/1808-1F	bHLH	TF
F01_cb15896_c1/f1p0/1803-2F	bHLH	TF
F01_cb15898_c0/f1p0/1462-2F	GARP-G2-like	TF
F01_cb15909_c1/f2p0/1565-2F	C3H	TF
F01_cb15929_c1/f1p0/1514-2F	C2C2-GATA	TF
F01_cb15974_c2/f1p0/1056-2F	C2C2-Dof	TF
F01_cb15986_c0/f2p0/936-2F	MYB	TF
F01_cb15986_c1/f1p0/1416-0F	MYB	TF
F01_cb15996_c0/f2p0/1572-1F	E2F-DP	TF
F01_cb15996_c1/f1p0/1778-2F	E2F-DP	TF
F01_cb15996_c2/f1p0/1728-0F	E2F-DP	TF
F01_cb15996_c3/f1p0/1100-2F	E2F-DP	TF
F01_cb16005_c0/f1p0/974-0F	AP2/ERF-ERF	TF
F01_cb16005_c1/f1p0/964-2F	AP2/ERF-ERF	TF
F01_cb16005_c2/f1p0/849-1F	AP2/ERF-ERF	TF
F01_cb16014_c1/f1p0/1581-2F	MYB	TF
F01_cb16078_c0/f1p0/1295-1F	bZIP	TF
F01_cb16104_c0/f2p0/1709-2F	C2C2-Dof	TF
F01_cb16109_c0/f1p0/1341-1F	MYB-related	TF
F01_cb16109_c1/f1p0/1790-0F	MYB-related	TF
F01_cb16110_c0/f2p1/1163-2F	HB-HD-ZIP	TF
F01_cb16110_c1/f1p0/1346-2F	HB-HD-ZIP	TF
F01_cb16122_c0/f3p0/1100-1F	ULT	TF
F01_cb16127_c2/f1p0/1996-1F	Trihelix	TF
F01_cb16128_c0/f1p0/1496-1F	bHLH	TF
F01_cb16165_c0/f2p0/1560-1F	NAC	TF
F01_cb16165_c1/f1p0/1339-1F	NAC	TF
F01_cb16182_c0/f1p0/939-0F	NF-YB	TF
F01_cb16182_c1/f1p0/981-0F	NF-YB	TF
F01_cb16205_c1/f1p0/1515-0F	MYB-related	TF
F01_cb1622_c3/f1p0/2701-2F	GARP-ARR-B	TF
F01_cb16238_c0/f1p0/1308-0F	GARP-G2-like	TF
F01_cb16267_c0/f2p0/892-2F	AP2/ERF-ERF	TF
F01_cb16267_c1/f1p0/1082-2F	AP2/ERF-ERF	TF
F01_cb16276_c2/f1p0/904-1F	CSD	TF
F01_cb16276_c3/f1p0/912-2F	CSD	TF
F01_cb16294_c0/f6p0/1524-2F	Tify	TF
F01_cb16301_c0/f19p1/1615-2F	NAC	TF
F01_cb16301_c13/f1p0/2204-1F	NAC	TF
F01_cb16301_c15/f1p0/2158-0F	NAC	TF
F01_cb16301_c15/f1p0/2158-1F	NAC	TF
F01_cb16301_c16/f1p0/1880-1F	NAC	TF
F01_cb16301_c17/f1p0/2000-1F	NAC	TF
F01_cb16301_c17/f1p0/2000-2F	NAC	TF
F01_cb16301_c18/f1p0/1967-0F	NAC	TF
F01_cb16301_c20/f1p0/1786-0F	NAC	TF
F01_cb16301_c21/f1p0/1778-2F	NAC	TF
F01_cb16301_c7/f2p0/2158-2F	NAC	TF
F01_cb16309_c0/f1p0/1685-1F	SRS	TF
F01_cb16309_c1/f1p0/1981-1F	SRS	TF
F01_cb16309_c1/f1p0/1981-2F	SRS	TF
F01_cb16326_c0/f1p1/944-0F	bHLH	TF
F01_cb16326_c1/f1p0/1596-1F	bHLH	TF
F01_cb16330_c0/f1p0/1454-1F	MYB	TF
F01_cb16330_c1/f1p0/1444-0F	MYB-related	TF
F01_cb16330_c1/f1p0/1444-1F	MYB-related	TF
F01_cb1633_c1/f2p0/2704-0F	FAR1	TF
F01_cb1633_c9/f1p0/3239-1F	FAR1	TF
F01_cb16343_c9/f1p0/4346-1F	SBP	TF
F01_cb16346_c0/f1p0/1922-1F	SRS	TF
F01_cb16346_c0/f1p0/1922-2F	SRS	TF
F01_cb16346_c1/f1p0/1658-0F	SRS	TF
F01_cb16362_c0/f2p0/960-2F	GeBP	TF
F01_cb16362_c1/f1p0/881-0F	GeBP	TF
F01_cb16368_c0/f1p0/1365-1F	bZIP	TF
F01_cb16391_c0/f1p0/1471-1F	C2C2-Dof	TF
F01_cb16391_c1/f1p0/1656-0F	C2C2-Dof	TF
F01_cb16399_c0/f2p0/1346-0F	MYB	TF
F01_cb16422_c0/f2p0/926-1F	TCP	TF
F01_cb16424_c0/f2p0/1245-2F	C2C2-Dof	TF
F01_cb16424_c1/f2p0/1452-0F	C2C2-Dof	TF
F01_cb1643_c10/f1p0/2592-2F	SBP	TF
F01_cb1643_c13/f1p0/3535-1F	SBP	TF
F01_cb1643_c16/f3p0/3564-2F	SBP	TF
F01_cb1643_c2/f1p0/3692-1F	SBP	TF
F01_cb1643_c2/f1p0/3692-2F	SBP	TF
F01_cb1643_c3/f1p0/3780-1F	SBP	TF
F01_cb1643_c5/f1p0/2598-1F	SBP	TF
F01_cb1643_c6/f1p0/3256-1F	SBP	TF
F01_cb1643_c9/f1p0/3424-0F	SBP	TF
F01_cb16449_c0/f1p0/1897-2F	WRKY	TF
F01_cb16454_c1/f1p0/1111-1F	WRKY	TF
F01_cb16456_c0/f1p0/1634-1F	bHLH	TF
F01_cb16456_c2/f1p0/1637-1F	bHLH	TF
F01_cb16498_c0/f1p0/1108-2F	WRKY	TF
F01_cb16498_c1/f1p0/1863-2F	WRKY	TF
F01_cb16499_c3/f1p1/1714-0F	B3	TF
F01_cb16499_c3/f1p1/1714-1F	B3	TF
F01_cb16499_c4/f1p1/1939-0F	B3	TF
F01_cb16499_c4/f1p1/1939-2F	B3	TF
F01_cb1649_c2/f1p0/2972-2F	C3H	TF
F01_cb1649_c4/f1p0/1883-2F	C3H	TF
F01_cb1649_c6/f1p0/5175-1F	C3H	TF
F01_cb16539_c0/f1p0/1083-1R	AP2/ERF-ERF	TF
F01_cb16539_c1/f1p0/1476-0R	AP2/ERF-ERF	TF
F01_cb16540_c0/f1p0/1039-2F	MADS-MIKC	TF
F01_cb16540_c1/f1p0/1057-0F	MADS-MIKC	TF
F01_cb16543_c0/f1p0/1034-2F	NAC	TF
F01_cb16574_c12678/f7p2/1527-1F	NAC	TF
F01_cb16574_c13513/f2p1/1548-1F	NAC	TF
F01_cb16574_c13534/f3p0/1633-2F	NAC	TF
F01_cb16574_c13641/f2p0/1693-0F	WRKY	TF
F01_cb16574_c13688/f2p0/1854-0F	WRKY	TF
F01_cb16574_c13688/f2p0/1854-1F	WRKY	TF
F01_cb16574_c13716/f2p0/1769-1F	NAC	TF
F01_cb16574_c13716/f2p0/1769-2F	NAC	TF
F01_cb16574_c13741/f2p0/1644-1F	NAC	TF
F01_cb16574_c14042/f1p0/1687-2F	NAC	TF
F01_cb16574_c14146/f1p0/1538-2F	WRKY	TF
F01_cb16574_c15226/f1p0/1549-0F	NAC	TF
F01_cb16574_c15815/f1p0/1485-2F	NAC	TF
F01_cb16574_c15958/f1p0/1912-2F	WRKY	TF
F01_cb16574_c16317/f1p0/1675-1F	NAC	TF
F01_cb16574_c1646/f1p2/1396-0F	WRKY	TF
F01_cb16574_c1651/f1p0/1289-0F	WRKY	TF
F01_cb16574_c17671/f2p1/1560-1F	NAC	TF
F01_cb16574_c17671/f2p1/1560-2F	NAC	TF
F01_cb16574_c17673/f2p0/1930-0F	C3H	TF
F01_cb16574_c18012/f1p0/1681-1F	NAC	TF
F01_cb16574_c18061/f1p0/1605-1F	NAC	TF
F01_cb16574_c19105/f1p0/1460-2F	NAC	TF
F01_cb16574_c19157/f1p0/1525-1F	NAC	TF
F01_cb16574_c20125/f1p0/1509-2F	NAC	TF
F01_cb16574_c21637/f1p1/1543-2F	NAC	TF
F01_cb16574_c22096/f1p0/1518-1F	NAC	TF
F01_cb16574_c22879/f1p0/1404-2F	NAC	TF
F01_cb16574_c23399/f1p0/1696-0F	NAC	TF
F01_cb16574_c23399/f1p0/1696-2F	NAC	TF
F01_cb16574_c23673/f1p0/1936-0F	NAC	TF
F01_cb16574_c24180/f1p1/1355-2F	WRKY	TF
F01_cb16574_c24610/f1p0/1596-2F	NAC	TF
F01_cb16574_c25629/f1p0/1737-0F	NAC	TF
F01_cb16574_c25629/f1p0/1737-1F	NAC	TF
F01_cb16574_c26516/f1p1/1581-0F	NAC	TF
F01_cb16574_c27522/f1p0/1475-2F	WRKY	TF
F01_cb16574_c28314/f1p0/1529-1F	NAC	TF
F01_cb16574_c28567/f1p0/1449-0F	WRKY	TF
F01_cb16574_c28708/f1p0/1698-0F	NAC	TF
F01_cb16574_c28765/f1p0/1590-1F	NAC	TF
F01_cb16574_c39735/f1p0/1496-2F	NAC	TF
F01_cb16574_c39752/f3p1/1536-0F	NAC	TF
F01_cb16574_c39860/f2p2/1532-1F	NAC	TF
F01_cb16574_c40286/f2p1/1335-2F	WRKY	TF
F01_cb16574_c41363/f1p2/1496-0F	NAC	TF
F01_cb16574_c43573/f1p0/1493-0F	NAC	TF
F01_cb16574_c45560/f1p0/1559-2F	NAC	TF
F01_cb16574_c50391/f1p0/1488-2F	NAC	TF
F01_cb16574_c50901/f1p0/1501-1F	NAC	TF
F01_cb16574_c51756/f1p1/1362-2F	WRKY	TF
F01_cb16574_c5370/f1p0/1673-0F	WRKY	TF
F01_cb16574_c61561/f8p0/1480-0F	NAC	TF
F01_cb16574_c61564/f5p2/1427-2F	NAC	TF
F01_cb16574_c71103/f1p0/1400-1F	NAC	TF
F01_cb16574_c7796/f1p1/1419-1F	NAC	TF
F01_cb16574_c895/f3p1/1564-2F	NAC	TF
F01_cb16574_c926/f1p0/1538-0F	NAC	TF
F01_cb16574_c936/f1p1/1698-0F	NAC	TF
F01_cb16574_c936/f1p1/1698-1F	NAC	TF
F01_cb16574_c937/f1p1/1371-0F	NAC	TF
F01_cb16574_c937/f1p1/1371-2F	NAC	TF
F01_cb16574_c939/f1p1/1880-2F	NAC	TF
F01_cb16574_c940/f1p0/1967-0F	NAC	TF
F01_cb16574_c940/f1p0/1967-1F	NAC	TF
F01_cb16574_c944/f1p0/1483-1F	NAC	TF
F01_cb16574_c947/f1p0/1558-1F	NAC	TF
F01_cb16574_c950/f1p1/1953-0F	NAC	TF
F01_cb16574_c950/f1p1/1953-2F	NAC	TF
F01_cb16574_c951/f1p0/1650-0F	NAC	TF
F01_cb16574_c954/f1p0/1912-0F	NAC	TF
F01_cb16600_c0/f1p0/1044-0F	MYB-related	TF
F01_cb16600_c1/f1p0/1001-1F	MYB-related	TF
F01_cb16606_c0/f1p0/1151-1F	MYB-related	TF
F01_cb16606_c0/f1p0/1151-2F	MYB-related	TF
F01_cb16606_c1/f1p0/1052-2F	MYB	TF
F01_cb16617_c23/f1p0/1950-0F	MYB-related	TF
F01_cb16627_c0/f1p0/1399-2F	NAC	TF
F01_cb16632_c0/f1p0/1170-2F	GeBP	TF
F01_cb16632_c1/f1p0/1257-0F	GeBP	TF
F01_cb16633_c0/f1p0/1454-2F	bZIP	TF
F01_cb16633_c1/f1p0/1481-1F	bZIP	TF
F01_cb16666_c1/f1p0/1450-0F	C3H	TF
F01_cb1675_c10/f1p0/1185-1F	Tify	TF
F01_cb1675_c11/f1p0/1177-1F	Tify	TF
F01_cb1675_c12/f1p0/1169-0F	Tify	TF
F01_cb1675_c13/f1p0/1171-0F	Tify	TF
F01_cb1675_c15/f1p0/1082-0F	Tify	TF
F01_cb1675_c16/f1p0/1037-2F	Tify	TF
F01_cb1675_c2/f5p0/1160-0F	Tify	TF
F01_cb1675_c4/f1p0/3703-1F	Tify	TF
F01_cb1675_c5/f1p0/3244-0F	Tify	TF
F01_cb1675_c6/f1p0/3483-1F	Tify	TF
F01_cb1675_c8/f1p0/1781-2F	Tify	TF
F01_cb1675_c9/f1p0/1245-1F	Tify	TF
F01_cb16772_c1/f1p0/1578-1F	bZIP	TF
F01_cb16788_c0/f2p0/336-2F	WRKY	TF
F01_cb16788_c1/f1p0/1197-0F	WRKY	TF
F01_cb16799_c0/f1p0/861-0F	MYB	TF
F01_cb16799_c1/f1p0/1145-2F	MYB	TF
F01_cb16831_c0/f1p0/465-2F	HSF	TF
F01_cb16831_c1/f1p0/1792-0F	HSF	TF
F01_cb16858_c2/f1p0/513-1F	C2H2	TF
F01_cb16858_c3/f1p0/476-1F	C2H2	TF
F01_cb16895_c1/f1p0/1296-2F	HSF	TF
F01_cb16934_c1/f1p0/910-1F	SBP	TF
F01_cb16934_c2/f1p0/754-0F	SBP	TF
F01_cb16934_c3/f1p0/825-0F	SBP	TF
F01_cb16938_c0/f1p0/783-1F	AP2/ERF-ERF	TF
F01_cb16938_c1/f1p0/1573-1F	AP2/ERF-ERF	TF
F01_cb1699_c5/f1p0/1683-1F	C2C2-Dof	TF
F01_cb17028_c0/f2p0/585-2F	AP2/ERF-ERF	TF
F01_cb17028_c2/f1p1/980-1F	AP2/ERF-ERF	TF
F01_cb17028_c4/f1p1/864-1F	AP2/ERF-ERF	TF
F01_cb17050_c0/f1p0/745-0F	LOB	TF
F01_cb17050_c1/f1p0/2162-1F	LOB	TF
F01_cb17061_c0/f2p0/898-1F	bHLH	TF
F01_cb17071_c0/f1p0/852-1F	bHLH	TF
F01_cb17083_c1/f1p0/1546-2F	HB-HD-ZIP	TF
F01_cb17097_c0/f2p0/827-0F	AP2/ERF-ERF	TF
F01_cb17097_c1/f2p0/786-1F	AP2/ERF-ERF	TF
F01_cb17168_c1/f1p0/1242-2F	MYB	TF
F01_cb1732_c0/f2p0/1893-0F	bZIP	TF
F01_cb1732_c5/f1p0/2029-0F	bZIP	TF
F01_cb17376_c160/f1p0/1975-2F	AP2/ERF-AP2	TF
F01_cb17376_c161/f1p0/1796-1F	AP2/ERF-AP2	TF
F01_cb17376_c214/f2p0/1145-1F	MYB	TF
F01_cb17376_c37/f1p0/6462-0F	MYB-related	TF
F01_cb17376_c42/f1p0/1221-0F	MYB	TF
F01_cb17376_c43/f1p0/1206-1F	MYB	TF
F01_cb17376_c44/f1p1/1265-1F	MYB	TF
F01_cb17376_c45/f1p0/1512-0F	MYB-related	TF
F01_cb17376_c45/f1p0/1512-2F	MYB-related	TF
F01_cb17376_c47/f1p0/995-1F	MYB	TF
F01_cb17761_c100353/f1p0/2824-1F	HB-HD-ZIP	TF
F01_cb17761_c100365/f1p1/2279-2F	Trihelix	TF
F01_cb17761_c100427/f3p0/2283-0F	C2H2	TF
F01_cb17761_c100548/f1p0/2233-2F	C3H	TF
F01_cb17761_c100782/f1p1/2355-2F	BES1	TF
F01_cb17761_c100788/f1p1/2001-1F	BES1	TF
F01_cb17761_c101113/f1p0/2395-0F	TUB	TF
F01_cb17761_c101113/f1p0/2395-2F	TUB	TF
F01_cb17761_c101231/f3p0/2310-2F	WRKY	TF
F01_cb17761_c101591/f1p0/2853-1F	NAC	TF
F01_cb17761_c101591/f1p0/2853-2F	NAC	TF
F01_cb17761_c101625/f3p0/2497-0R	FAR1	TF
F01_cb17761_c101650/f4p1/3009-0F	BES1	TF
F01_cb17761_c10167/f2p0/2351-1F	NAC	TF
F01_cb17761_c101733/f2p3/3333-1F	B3-ARF	TF
F01_cb17761_c10175/f2p0/3241-0F	WRKY	TF
F01_cb17761_c101788/f1p3/3130-1F	B3-ARF	TF
F01_cb17761_c10196/f3p0/3182-0F	Tify	TF
F01_cb17761_c101975/f1p0/2702-0F	NAC	TF
F01_cb17761_c101978/f6p0/2308-0F	C2C2-GATA	TF
F01_cb17761_c102442/f1p0/3082-2F	SBP	TF
F01_cb17761_c102581/f1p0/2363-1F	C2C2-GATA	TF
F01_cb17761_c102793/f1p0/2517-2F	C3H	TF
F01_cb17761_c102968/f1p0/2315-2F	WRKY	TF
F01_cb17761_c10298/f2p0/2340-0F	NAC	TF
F01_cb17761_c10298/f2p0/2340-2F	NAC	TF
F01_cb17761_c103004/f1p1/2380-0F	GRAS	TF
F01_cb17761_c10407/f2p0/2849-2F	bHLH	TF
F01_cb17761_c104255/f3p2/2610-0F	C3H	TF
F01_cb17761_c10490/f2p0/2311-0F	bZIP	TF
F01_cb17761_c10504/f2p0/2915-1F	bZIP	TF
F01_cb17761_c10564/f1p0/2870-2F	NAC	TF
F01_cb17761_c10729/f1p0/2846-0F	NAC	TF
F01_cb17761_c10729/f1p0/2846-1F	NAC	TF
F01_cb17761_c107735/f1p0/2279-2F	NAC	TF
F01_cb17761_c10843/f1p5/1984-1F	C3H	TF
F01_cb17761_c10895/f1p0/2144-0F	NAC	TF
F01_cb17761_c10895/f1p0/2144-2F	NAC	TF
F01_cb17761_c109382/f1p0/1922-1F	Trihelix	TF
F01_cb17761_c111522/f1p0/2410-2F	TUB	TF
F01_cb17761_c111764/f1p0/3133-2F	BES1	TF
F01_cb17761_c11351/f1p0/2297-0F	bZIP	TF
F01_cb17761_c11431/f1p7/2094-2F	C3H	TF
F01_cb17761_c11452/f1p0/3170-0F	NAC	TF
F01_cb17761_c11452/f1p0/3170-1F	NAC	TF
F01_cb17761_c11526/f1p0/3853-2F	WRKY	TF
F01_cb17761_c11547/f1p0/2410-2R	GRAS	TF
F01_cb17761_c11796/f1p2/2869-0F	HB-HD-ZIP	TF
F01_cb17761_c118918/f2p0/2104-0F	TUB	TF
F01_cb17761_c118918/f2p0/2104-2F	TUB	TF
F01_cb17761_c11927/f1p2/2088-2F	C3H	TF
F01_cb17761_c11932/f1p0/2913-0F	NAC	TF
F01_cb17761_c11963/f1p0/2285-0F	NAC	TF
F01_cb17761_c11963/f1p0/2285-1F	NAC	TF
F01_cb17761_c119881/f1p0/2598-0F	bHLH	TF
F01_cb17761_c120910/f6p0/2462-0F	C3H	TF
F01_cb17761_c121146/f1p1/2407-2F	WRKY	TF
F01_cb17761_c121393/f1p1/2269-1F	bZIP	TF
F01_cb17761_c121964/f3p0/2220-1R	FAR1	TF
F01_cb17761_c122010/f1p0/2120-2F	C2H2	TF
F01_cb17761_c122047/f2p2/2690-0F	GRAS	TF
F01_cb17761_c122047/f2p2/2690-2F	GRAS	TF
F01_cb17761_c12211/f1p1/2003-1F	C3H	TF
F01_cb17761_c1227/f2p0/2599-0F	FAR1	TF
F01_cb17761_c123096/f2p1/2375-0F	BSD	TF
F01_cb17761_c12505/f1p0/2083-0F	bZIP	TF
F01_cb17761_c126302/f1p0/2258-2F	BSD	TF
F01_cb17761_c126537/f1p0/2011-0F	C3H	TF
F01_cb17761_c12680/f1p0/2740-0F	bHLH	TF
F01_cb17761_c12731/f1p1/3994-0F	AP2/ERF-ERF	TF
F01_cb17761_c128582/f1p0/2101-1F	Trihelix	TF
F01_cb17761_c128696/f1p0/2671-2F	WRKY	TF
F01_cb17761_c12968/f1p0/2693-1F	bHLH	TF
F01_cb17761_c129970/f1p1/2403-1F	C3H	TF
F01_cb17761_c130604/f2p0/2307-1F	MYB	TF
F01_cb17761_c13147/f1p0/2098-0F	NAC	TF
F01_cb17761_c13165/f1p0/3182-1F	NAC	TF
F01_cb17761_c13165/f1p0/3182-2F	NAC	TF
F01_cb17761_c131812/f1p0/2119-0F	GARP-G2-like	TF
F01_cb17761_c131951/f2p3/3808-0F	SBP	TF
F01_cb17761_c131951/f2p3/3808-2F	SBP	TF
F01_cb17761_c132016/f1p0/2152-2F	WRKY	TF
F01_cb17761_c132940/f2p2/2469-2F	bHLH	TF
F01_cb17761_c133165/f1p1/2071-2F	Trihelix	TF
F01_cb17761_c13409/f1p0/3142-0F	bZIP	TF
F01_cb17761_c134236/f1p5/2354-0F	C3H	TF
F01_cb17761_c134803/f1p0/1955-1F	C3H	TF
F01_cb17761_c13504/f1p0/2828-1F	HB-other	TF
F01_cb17761_c13583/f1p0/2389-1F	EIL	TF
F01_cb17761_c13583/f1p0/2389-2F	EIL	TF
F01_cb17761_c135931/f1p0/2107-2F	Alfin-like	TF
F01_cb17761_c136220/f1p0/2142-0F	WRKY	TF
F01_cb17761_c136225/f1p1/2006-0F	C3H	TF
F01_cb17761_c137985/f1p0/2539-2F	BSD	TF
F01_cb17761_c13828/f1p0/2693-2F	HB-other	TF
F01_cb17761_c13842/f1p1/2304-1F	bZIP	TF
F01_cb17761_c13850/f1p3/2021-2F	C3H	TF
F01_cb17761_c13857/f1p0/2182-0F	C3H	TF
F01_cb17761_c13912/f1p0/2895-1F	bHLH	TF
F01_cb17761_c139534/f1p2/2649-1F	C3H	TF
F01_cb17761_c140243/f3p0/2209-1F	bZIP	TF
F01_cb17761_c140694/f1p2/3649-1F	HB-HD-ZIP	TF
F01_cb17761_c142834/f1p1/2579-0F	EIL	TF
F01_cb17761_c144001/f1p4/3401-2F	B3-ARF	TF
F01_cb17761_c14531/f1p0/2049-2F	bZIP	TF
F01_cb17761_c14651/f1p0/2316-1F	C3H	TF
F01_cb17761_c147059/f1p9/2649-2F	C3H	TF
F01_cb17761_c14761/f1p0/2330-1F	C3H	TF
F01_cb17761_c149153/f1p3/2409-0F	C2H2	TF
F01_cb17761_c14939/f1p0/2167-1F	NAC	TF
F01_cb17761_c150217/f1p0/2298-0F	TUB	TF
F01_cb17761_c15092/f2p0/3502-0F	bZIP	TF
F01_cb17761_c15180/f1p5/2551-1F	C3H	TF
F01_cb17761_c154221/f1p8/2583-0F	bHLH	TF
F01_cb17761_c155349/f2p2/2523-0F	bHLH	TF
F01_cb17761_c156355/f6p0/2302-0F	bZIP	TF
F01_cb17761_c156535/f6p0/3361-1F	HB-HD-ZIP	TF
F01_cb17761_c15656/f2p6/2246-0F	C3H	TF
F01_cb17761_c156574/f3p2/2669-2F	C3H	TF
F01_cb17761_c156682/f2p0/2578-0F	C3H	TF
F01_cb17761_c156683/f6p0/2163-0F	C3H	TF
F01_cb17761_c156684/f8p0/2609-2F	C3H	TF
F01_cb17761_c156759/f8p0/2502-2F	bHLH	TF
F01_cb17761_c156841/f2p0/2375-1F	C2H2	TF
F01_cb17761_c156881/f5p0/2329-0F	TUB	TF
F01_cb17761_c157000/f4p0/2494-1F	C2H2	TF
F01_cb17761_c157039/f2p0/2018-0F	GARP-G2-like	TF
F01_cb17761_c157088/f1p0/3276-2F	HB-other	TF
F01_cb17761_c157510/f5p4/3845-2F	SBP	TF
F01_cb17761_c157562/f8p0/2721-1F	C3H	TF
F01_cb17761_c15770/f1p0/2334-1F	C3H	TF
F01_cb17761_c157783/f36p0/2127-2F	TUB	TF
F01_cb17761_c158243/f1p0/2227-0F	bZIP	TF
F01_cb17761_c15850/f1p2/2117-0F	C3H	TF
F01_cb17761_c158516/f2p1/2322-0F	NAC	TF
F01_cb17761_c158516/f2p1/2322-2F	NAC	TF
F01_cb17761_c158680/f1p2/2260-0F	NAC	TF
F01_cb17761_c158680/f1p2/2260-1F	NAC	TF
F01_cb17761_c158866/f1p0/2226-0F	bZIP	TF
F01_cb17761_c158922/f1p0/2464-2F	bHLH	TF
F01_cb17761_c15909/f1p0/3445-0F	HB-HD-ZIP	TF
F01_cb17761_c159281/f2p3/2007-0F	Trihelix	TF
F01_cb17761_c159537/f1p0/2345-2F	C3H	TF
F01_cb17761_c159613/f1p0/3388-0F	HB-HD-ZIP	TF
F01_cb17761_c159816/f1p2/3027-2F	NAC	TF
F01_cb17761_c159923/f2p2/2571-1F	bHLH	TF
F01_cb17761_c160780/f2p1/2125-1F	NAC	TF
F01_cb17761_c16095/f1p0/3311-1F	bZIP	TF
F01_cb17761_c16243/f1p1/2625-1F	C3H	TF
F01_cb17761_c16371/f1p0/3286-0F	bHLH	TF
F01_cb17761_c16405/f1p0/2196-0F	HB-HD-ZIP	TF
F01_cb17761_c164737/f1p0/2248-1F	bZIP	TF
F01_cb17761_c164901/f1p0/2057-2F	GARP-G2-like	TF
F01_cb17761_c165284/f2p0/2244-1F	TUB	TF
F01_cb17761_c16581/f1p0/3070-1F	NAC	TF
F01_cb17761_c16581/f1p0/3070-2F	NAC	TF
F01_cb17761_c165834/f1p2/2025-0F	WRKY	TF
F01_cb17761_c16613/f1p0/4040-0F	TUB	TF
F01_cb17761_c16624/f1p0/2791-2F	bHLH	TF
F01_cb17761_c166917/f1p3/2445-2F	bHLH	TF
F01_cb17761_c167499/f1p0/2731-1F	C3H	TF
F01_cb17761_c167537/f2p4/2431-1F	bHLH	TF
F01_cb17761_c167810/f2p2/3803-1F	SBP	TF
F01_cb17761_c16831/f1p0/2830-2F	bHLH	TF
F01_cb17761_c168450/f2p2/3720-0F	SBP	TF
F01_cb17761_c16855/f1p0/2949-0F	GARP-G2-like	TF
F01_cb17761_c1692/f1p0/2349-2F	AP2/ERF-ERF	TF
F01_cb17761_c169336/f2p0/2850-2F	NAC	TF
F01_cb17761_c171085/f1p0/2638-2F	C3H	TF
F01_cb17761_c171454/f1p0/2434-0F	GRAS	TF
F01_cb17761_c171454/f1p0/2434-1F	GRAS	TF
F01_cb17761_c171454/f1p0/2434-2F	GRAS	TF
F01_cb17761_c17221/f1p0/2353-0F	NAC	TF
F01_cb17761_c173060/f1p0/2635-2F	C3H	TF
F01_cb17761_c17321/f2p8/3064-1R	bHLH	TF
F01_cb17761_c173755/f1p3/3772-1F	SBP	TF
F01_cb17761_c17389/f1p0/4291-0R	NAC	TF
F01_cb17761_c17389/f1p0/4291-1R	NAC	TF
F01_cb17761_c17432/f2p0/2802-0F	WRKY	TF
F01_cb17761_c17436/f1p0/3509-2F	HB-HD-ZIP	TF
F01_cb17761_c174939/f1p0/2676-2F	bHLH	TF
F01_cb17761_c175601/f2p0/2692-1F	GRAS	TF
F01_cb17761_c175633/f1p0/2059-1F	bZIP	TF
F01_cb17761_c175927/f3p2/2537-1F	bHLH	TF
F01_cb17761_c17604/f4p2/3689-2F	HB-HD-ZIP	TF
F01_cb17761_c1762/f1p0/2401-1F	MYB-related	TF
F01_cb17761_c1763/f1p0/2288-2F	MYB-related	TF
F01_cb17761_c1764/f1p0/2746-2F	MYB-related	TF
F01_cb17761_c17647/f2p0/2243-0F	NAC	TF
F01_cb17761_c17807/f1p0/2732-2F	Tify	TF
F01_cb17761_c17930/f1p1/2251-0F	C3H	TF
F01_cb17761_c18201/f1p0/2641-0F	bHLH	TF
F01_cb17761_c18312/f1p0/2237-1F	C3H	TF
F01_cb17761_c1839/f1p0/2669-2F	EIL	TF
F01_cb17761_c18413/f1p0/3041-1F	TUB	TF
F01_cb17761_c1844/f2p0/2345-0F	EIL	TF
F01_cb17761_c1844/f2p0/2345-1F	EIL	TF
F01_cb17761_c18487/f2p0/2760-2F	bHLH	TF
F01_cb17761_c1852/f1p0/2391-0F	EIL	TF
F01_cb17761_c1852/f1p0/2391-2F	EIL	TF
F01_cb17761_c18580/f1p0/2435-1F	bHLH	TF
F01_cb17761_c1860/f1p0/3053-1F	EIL	TF
F01_cb17761_c1860/f1p0/3053-2F	EIL	TF
F01_cb17761_c1863/f1p0/2333-2F	EIL	TF
F01_cb17761_c1865/f1p0/2501-2F	EIL	TF
F01_cb17761_c18883/f1p0/3125-0F	bZIP	TF
F01_cb17761_c1897/f3p1/2486-2F	EIL	TF
F01_cb17761_c191027/f1p3/2613-0F	C3H	TF
F01_cb17761_c19115/f1p4/1980-1F	C3H	TF
F01_cb17761_c19153/f1p0/2276-0F	NAC	TF
F01_cb17761_c19153/f1p0/2276-2F	NAC	TF
F01_cb17761_c192797/f7p1/2589-1F	EIL	TF
F01_cb17761_c193094/f5p0/2439-2F	EIL	TF
F01_cb17761_c193375/f3p0/2670-0F	C3H	TF
F01_cb17761_c193393/f3p0/2632-0F	bHLH	TF
F01_cb17761_c1937/f1p0/2756-0F	EIL	TF
F01_cb17761_c194003/f1p2/2617-1F	bHLH	TF
F01_cb17761_c1951/f1p0/2589-0F	EIL	TF
F01_cb17761_c1954/f1p0/2588-1F	EIL	TF
F01_cb17761_c19547/f1p0/2118-1F	C3H	TF
F01_cb17761_c195496/f1p0/2072-2F	bHLH	TF
F01_cb17761_c195905/f1p0/2277-1F	NAC	TF
F01_cb17761_c1961/f1p0/3337-1F	EIL	TF
F01_cb17761_c197220/f1p0/2183-1F	NAC	TF
F01_cb17761_c197220/f1p0/2183-2F	NAC	TF
F01_cb17761_c19726/f1p0/3559-1F	HB-HD-ZIP	TF
F01_cb17761_c1973/f1p0/2828-2F	EIL	TF
F01_cb17761_c19740/f3p0/3324-1F	WRKY	TF
F01_cb17761_c1983/f1p0/2485-1F	EIL	TF
F01_cb17761_c1986/f1p0/2810-1F	EIL	TF
F01_cb17761_c199090/f1p0/2127-2F	bHLH	TF
F01_cb17761_c1991/f1p0/2702-1F	EIL	TF
F01_cb17761_c19958/f1p0/2936-0F	NAC	TF
F01_cb17761_c19958/f1p0/2936-2F	NAC	TF
F01_cb17761_c1996/f2p0/2705-0F	EIL	TF
F01_cb17761_c1998/f2p0/2657-2F	EIL	TF
F01_cb17761_c2005/f1p0/2674-0F	EIL	TF
F01_cb17761_c2015/f1p0/2959-1F	EIL	TF
F01_cb17761_c20153/f1p1/2788-0F	NAC	TF
F01_cb17761_c20153/f1p1/2788-2F	NAC	TF
F01_cb17761_c20210/f1p0/2176-0F	NAC	TF
F01_cb17761_c203277/f1p0/2302-0F	C2H2	TF
F01_cb17761_c20341/f1p0/3563-0F	HB-HD-ZIP	TF
F01_cb17761_c20365/f1p0/3495-0F	GARP-G2-like	TF
F01_cb17761_c2040/f1p0/2672-2F	CPP	TF
F01_cb17761_c2042/f2p0/2449-0F	CPP	TF
F01_cb17761_c20442/f1p0/2339-0F	NAC	TF
F01_cb17761_c20537/f1p0/3035-0F	Tify	TF
F01_cb17761_c206561/f1p0/2263-0F	bZIP	TF
F01_cb17761_c20731/f1p1/2087-2F	C3H	TF
F01_cb17761_c20750/f1p0/2465-1F	C3H	TF
F01_cb17761_c21010/f1p0/2126-1F	bZIP	TF
F01_cb17761_c21214/f1p0/3059-2F	WRKY	TF
F01_cb17761_c21216/f1p0/2875-2F	HB-other	TF
F01_cb17761_c21302/f1p0/3320-1F	Tify	TF
F01_cb17761_c21335/f1p0/2135-1F	TUB	TF
F01_cb17761_c21345/f1p1/2869-0F	NAC	TF
F01_cb17761_c21345/f1p1/2869-2F	NAC	TF
F01_cb17761_c21485/f1p0/2436-1F	bZIP	TF
F01_cb17761_c21843/f1p0/2087-0F	C3H	TF
F01_cb17761_c21845/f1p2/2108-0F	AP2/ERF-ERF	TF
F01_cb17761_c21872/f4p1/2502-1F	bZIP	TF
F01_cb17761_c21966/f1p0/2780-2F	Tify	TF
F01_cb17761_c2198/f1p1/2393-2F	C3H	TF
F01_cb17761_c22086/f1p0/3014-2F	NAC	TF
F01_cb17761_c2212/f1p1/2391-0F	C3H	TF
F01_cb17761_c2214/f1p5/2384-2F	C3H	TF
F01_cb17761_c22275/f1p0/2499-1F	Alfin-like	TF
F01_cb17761_c2234/f4p1/2646-1F	C3H	TF
F01_cb17761_c22373/f1p0/2109-2F	C3H	TF
F01_cb17761_c22474/f1p0/2304-0F	HB-HD-ZIP	TF
F01_cb17761_c2255/f1p8/2783-1F	C3H	TF
F01_cb17761_c22609/f2p0/2161-0F	TUB	TF
F01_cb17761_c22609/f2p0/2161-1F	TUB	TF
F01_cb17761_c2294/f5p0/2819-2F	C3H	TF
F01_cb17761_c2315/f1p0/2298-1F	C3H	TF
F01_cb17761_c23175/f1p0/2267-0F	bZIP	TF
F01_cb17761_c23267/f1p1/2777-0F	NAC	TF
F01_cb17761_c23449/f1p0/3007-2F	Tify	TF
F01_cb17761_c23488/f1p1/2104-0F	bZIP	TF
F01_cb17761_c23605/f1p0/2088-1F	Tify	TF
F01_cb17761_c23890/f6p9/2046-0F	Trihelix	TF
F01_cb17761_c23897/f1p0/2444-0F	NAC	TF
F01_cb17761_c23897/f1p0/2444-2F	NAC	TF
F01_cb17761_c23916/f1p0/2239-0F	bZIP	TF
F01_cb17761_c2396/f1p0/2384-2F	C3H	TF
F01_cb17761_c23993/f1p0/2871-2F	bZIP	TF
F01_cb17761_c24012/f1p0/2783-2F	bHLH	TF
F01_cb17761_c24019/f1p0/2367-2F	C3H	TF
F01_cb17761_c24116/f1p0/2346-2F	bHLH	TF
F01_cb17761_c24166/f1p0/2865-1F	Tify	TF
F01_cb17761_c2436/f1p0/3273-1F	C3H	TF
F01_cb17761_c24440/f1p0/3512-0F	bHLH	TF
F01_cb17761_c24518/f2p0/2174-1F	GARP-G2-like	TF
F01_cb17761_c2453/f1p0/2306-2F	C3H	TF
F01_cb17761_c24582/f1p0/3783-1F	HB-other	TF
F01_cb17761_c2470/f1p0/2960-0F	C3H	TF
F01_cb17761_c24769/f2p0/2558-1F	bHLH	TF
F01_cb17761_c2498/f1p1/2543-1F	C3H	TF
[truncated: 2,812 more rows]
