# Supplementary material for: Revealing the full-length transcriptome of caucasian clover rhizome development
Source: BMC Plant Biol. 2020 Sep 16;20:429. doi: 10.1186/s12870-020-02637-4 (PMC7493993; doi:10.1186/s12870-020-02637-4)
Supplement: Supplementary file 7 — Additional file 7: Table S4. The results of different physiological indicators. The bar chart of sugar, starch, lignin, ZT, GA3, IAA and ABA content. [file 12870_2020_2637_MOESM7_ESM.xlsx]

## Sheet: Sheet1
The bar chart of sugar, starch, lignin, ZT, GA3, IAA and ABA content
T1	7.13404
T1	7.49712
T1	7.52216
T2	14.8964
T2	15.5725
T2	15.2345
T3	6.18252
T3	7.08396
T3	6.63324
T4	2.83968
T4	3.61592
T4	3.56584
T5	3.27788
T5	2.80212
T5	3.1652
T1	0.609072
T1	0.707873
T1	0.77374
T2	1.00428
T2	0.963108
T2	1.06191
T3	0.674939
T3	0.732573
T3	0.724339
T4	0.510271
T4	0.609072
T4	0.477337
T5	0.518504
T5	0.584372
T5	0.617305
T1	3.088
T1	3.38
T1	3.381
T2	3.318
T2	3.155
T2	3.064
T3	3.017
T3	3.105
T3	2.903
T4	3.023
T4	3.04
T4	3.039
T5	3.009
T5	3.056
T5	3.006
T1	0.480128
T1	0.614678
T1	0.547403
T2	0.32819
T2	0.322808
T2	0.3137
T3	0.239594
T3	0.605984
T3	0.422789
T4	0.296312
T4	0.29507
T4	0.197366
T5	0.150998
T5	0.184532
T5	0.167765
T1	0.083938
T1	0.030884
T1	0.04876
T2	0.126496
T2	0.062618
T2	0.033098
T3	0.028424
T3	0.05696
T3	0.038838
T4	0.011286
T4	0.029982
T4	0.020634
T5	1.00563
T5	1.01473
T5	1.01612
T1	7.77795
T1	11.8224
T1	9.8002
T2	3.3641
T2	3.3641
T2	3.3641
T3	4.32444
T3	1.80663
T3	3.17
T4	0.055333
T4	0.288121
T4	0.171727
T5	4.39215
T5	6.95305
T5	6.35592
T1	0.024963
T1	0.024066
T1	0.0245145
T2	0.016637
T2	0.013952
T2	0.0152945
T3	0.007993
T3	0.003065
T3	0.005529
T4	0.3238
T4	0.322799
T4	0.475028
T5	0.461784
T5	0.352752
T5	0.435065
