# Supplementary material for: Revealing the full-length transcriptome of caucasian clover rhizome development
Source: BMC Plant Biol. 2020 Sep 16;20:429. doi: 10.1186/s12870-020-02637-4 (PMC7493993; doi:10.1186/s12870-020-02637-4)
Supplement: Supplementary file 9 — Additional file 9: Table S5. The results of qRT-PCR. [file 12870_2020_2637_MOESM9_ESM.xlsx]

## Sheet: Sheet1
	The results of qRT-PCT
