# Supplementary material for: Revealing the full-length transcriptome of caucasian clover rhizome development
Source: BMC Plant Biol. 2020 Sep 16;20:429. doi: 10.1186/s12870-020-02637-4 (PMC7493993; doi:10.1186/s12870-020-02637-4)
Supplement: Supplementary file 11 — Additional file 11: Table S6. Primers used for qRT-PCR. [file 12870_2020_2637_MOESM11_ESM.xlsx]

## Sheet: Sheet1
	Primers used for qRT-PCR
Gene name	Gene ID	Forward primer (5’→3’)	Reverse primer (5’→3’)
GID1	F01_cb11665_c1/f7p2/1884	TCGTGAGCATGTGTAAGGCT	AGCATTCCAACCGTCTTCGT
PYL	F01_cb12215_c10/f1p0/1187	GCCACGTCATCAGTTTCAGC	CTTGCGGTACATCAACGACG
SNRK2	F01_cb11494_c55/f2p2/1769	TGGAGGGGAACTTTTCGAGC	TCAGGTCCCGGTGACATACT
SAUR	F01_cb10825_c1/f2p0/1015	TGGATGAATGGGAAGCACCA	ACAACCCACCACAAAGAGGT
JAZ	F01_cb5970_c13/f1p0/2056	CAAGGTTGTCAACGGGATGC	GGCGTCCTCAATGCGAAATC
TGA	F01_cb7309_c20/f12p0/2025	CCAAGCTACGCTCCTCCATT	GCGTCCTCAATGCGAAATCC
AP2 domain	F01_cb10376_c141/f1p0/1737	TTCGTGTTTGGCTCGGAACT	GGCTTTCTTGCCACGGATTC
WRKY DNA -binding domain	F01_cb10545_c4/f1p0/830	ATGTGGCGCCGTCTGATAAT	GCTGAAATCCGAAAACAACCCA
GRAS domain family	F01_cb8976_c25/f1p0/1340	TGGCTCGAGAAGTCGTCAAC	GGGCAGGATCAGCAGGATTT
CCR	F01_cb12882_c13/f1p0/1633	GCCGACGAATCTTCACCACT	TGGGATCATCTGGGTTCCTCA
TPI	F01_cb13096_c3/f1p0/1464	CCTATGCTTTGAGCGAGGGT	TATCCCAACTAGGCACCGC
E2.4.1.13	F01_cb10854_c71/f1p0/1883	TCTTACCGGATTCCGTTGCC	GGCCGCTCTAACAACAGGAT
